# Supplementary material for: 1-(Phenyl­sulfon­yl)benzo[1,2:2′,3′]thieno[5′,4′-b]carbazole
Source: Acta Crystallogr Sect E Struct Rep Online. 2010 Mar 27;66(Pt 4):o954. doi: 10.1107/S1600536810010044 (PMC2983998; doi:10.1107/S1600536810010044)
Supplement: Supplementary file 1 [file e-66-0o954-sup1.cif]

##############################################################################
###                                                                        ###
###        Electronic paper (Acta Crystallographica Section E)             ###
###                                                                        ###
##############################################################################
#                                                                            #
# This CIF contains the data in a paper accepted for publication in Acta     #
# Crystallographica Section E. It conforms to the requirements of Notes      #
# for Authors for Section E, and has been peer reviewed under the auspices   #
# of the IUCr Commission on Journals.                                        #
#                                                                            #
# Full details of the Crystallographic Information File format               #
# are given in the paper "The Crystallographic Information File (CIF):       #
# a New Standard Archive File for Crystallography" by S. R. Hall, F. H.      #
# Allen and I. D. Brown [Acta Cryst. (1991), A47, 655-685].                  #
#                                                                            #
# The current version of the core CIF dictionary is obtainable from          #
# ftp://ftp.iucr.org/pub/cif_core.dic. The current version number is 2.4.    #
#                                                                            #
# Software is freely available for graphical display of the structure(s) in  #
# this CIF.  For information consult the CIF home page http://www.iucr.org/  #
# cif/home.html                                                              #
#                                                                            #
# This file may be used for bona fide research purposes within the           #
# scientific community so long as proper attribution is given to the journal # 
# article from which it was obtained.                                        #
#                                                                            #
##############################################################################
                                             
data_global
_audit_creation_method     SHELXL-97
_journal_date_recd_electronic     2010-02-25
_journal_date_accepted     2010-03-17
_journal_name_full     'Acta Crystallographica, Section E'
_journal_year     2010
_journal_volume     66
_journal_issue      4
_journal_page_first     o954
_journal_page_last     o954
_journal_paper_category     QO
_journal_coeditor_code     BT5204
_publ_contact_author_name     'A. SubbiahPandi'
_publ_contact_author_address
;
  Department of Physics
  Presidency College
  Chennai- 600 005
  India
;
_publ_contact_author_email     'as_pandian59@yahoo.com'
_publ_contact_author_fax     '044 091 2854 4894'
_publ_contact_author_phone     '044 091 24471061'
_publ_section_title
;
1-(Phenylsulfonyl)benzo[1,2:2',3']thieno[5',4'-<i>b</i>]carbazole
;
loop_
    _publ_author_name
    _publ_author_address
    'S. Thenmozhi'
;    Department of Physics
     Presidency College (Autonomous)
     Chennai 600 005
     India
;
    'A. SubbiahPandi'
;    Department of Physics
     Presidency College (Autonomous)
     Chennai 600 005
     India
;
    'V. Dhayalan'
;    Department of Organic Chemistry
     University of Madras
     Guindy Campus
     Chennai 600 025
     India
;
    'A. K. MohanaKrishnan'
;    Department of Organic Chemistry
     University of Madras
     Guindy Campus
     Chennai 600 025
     India
;
data_I
_audit_creation_method     SHELXL-97
_chemical_name_systematic
;
1-(Phenylsulfonyl)benzo[1,2:2',3']thieno[5',4'-<i>b</i>]carbazole
;
_chemical_name_common     ?
_chemical_formula_moiety     'C24 H15 N O2 S2'
_chemical_formula_sum     'C24 H15 N O2 S2'
_chemical_formula_weight     413.49
_chemical_melting_point     ?
_symmetry_cell_setting     'Triclinic'
_symmetry_space_group_name_H-M     'P -1'
_symmetry_space_group_name_Hall     '-P 1'
loop_
    _symmetry_equiv_pos_as_xyz
    'x, y, z'
    '-x, -y, -z'
_cell_length_a     7.463(5)
_cell_length_b     10.462(5)
_cell_length_c     12.335(5)
_cell_angle_alpha     80.438(5)
_cell_angle_beta     89.433(5)
_cell_angle_gamma     81.876(5)
_cell_volume     940.1(9)
_cell_formula_units_Z     2
_cell_measurement_reflns_used     6428
_cell_measurement_theta_min     1.7
_cell_measurement_theta_max     32.2
_cell_measurement_temperature     293(2)
_exptl_crystal_description     'Block'
_exptl_crystal_colour     'white crystalline'
_exptl_crystal_size_max     0.25
_exptl_crystal_size_mid     0.22
_exptl_crystal_size_min     0.19
_exptl_crystal_density_diffrn     1.461
_exptl_crystal_density_meas     ?
_exptl_crystal_density_method     'not measured'
_exptl_crystal_F_000     428
_exptl_absorpt_coefficient_mu     0.305
_exptl_absorpt_correction_type     'multi-scan'
_exptl_absorpt_process_details     '(SADABS; Sheldrick, 1996)'
_exptl_absorpt_correction_T_min     0.981
_exptl_absorpt_correction_T_max     0.985
_exptl_special_details
;
;
_diffrn_ambient_temperature     293(2)
_diffrn_radiation_type     MoK\a
_diffrn_radiation_wavelength     0.71073
_diffrn_radiation_source     'fine-focus sealed tube'
_diffrn_radiation_monochromator     graphite
_diffrn_measurement_device_type
                                'Bruker APEXII CCD area-detector diffractometer'
_diffrn_measurement_method     '\w and \f scans '
_diffrn_detector_area_resol_mean     ?
_diffrn_reflns_number     24843
_diffrn_reflns_av_R_equivalents     0.0240
_diffrn_reflns_av_sigmaI/netI     0.0225
_diffrn_reflns_theta_min     1.67
_diffrn_reflns_theta_max     32.20
_diffrn_reflns_theta_full     25.00
_diffrn_measured_fraction_theta_max     0.968
_diffrn_measured_fraction_theta_full     0.999
_diffrn_reflns_limit_h_min     -11
_diffrn_reflns_limit_h_max     11
_diffrn_reflns_limit_k_min     -15
_diffrn_reflns_limit_k_max     15
_diffrn_reflns_limit_l_min     -18
_diffrn_reflns_limit_l_max     17
_diffrn_standards_number     ?
_diffrn_standards_interval_count     ?
_diffrn_standards_interval_time     ?
_diffrn_standards_decay_%     ?
_refine_special_details
;
Refinement of <i>F</i>^2^ against ALL reflections. The weighted <i>R</i>-factor
wR and goodness of fit <i>S</i> are based on <i>F</i>^2^, conventional
<i>R</i>-factors <i>R</i> are based on <i>F</i>, with <i>F</i> set to zero for
negative <i>F</i>^2^. The threshold expression of <i>F</i>^2^ >
\s(<i>F</i>^2^) is used only for calculating <i>R</i>-factors(gt) etc. and is
not relevant to the choice of reflections for refinement. <i>R</i>-factors
based on <i>F</i>^2^ are statistically about twice as large as those based on
<i>F</i>, and <i>R</i>- factors based on ALL data will be even larger.
;
_reflns_number_total     6428
_reflns_number_gt     4863
_reflns_threshold_expression     I>2\s(I)
_refine_ls_structure_factor_coef     Fsqd
_refine_ls_matrix_type     full
_refine_ls_R_factor_all     0.0752
_refine_ls_R_factor_gt     0.0569
_refine_ls_wR_factor_gt     0.1712
_refine_ls_wR_factor_ref     0.1916
_refine_ls_goodness_of_fit_ref     1.012
_refine_ls_restrained_S_all     1.014
_refine_ls_number_reflns     6428
_refine_ls_number_parameters     262
_refine_ls_number_restraints     3
_refine_ls_hydrogen_treatment     constr
_refine_ls_weighting_scheme     calc
_refine_ls_weighting_details
         'calc w=1/[\s^2^(Fo^2^)+(0.1079P)^2^+0.4678P] where P=(Fo^2^+2Fc^2^)/3'
_atom_sites_solution_hydrogens     geom
_atom_sites_solution_primary     direct
_atom_sites_solution_secondary     difmap
_refine_ls_shift/su_max     0.001
_refine_ls_shift/su_mean     0.000
_refine_diff_density_max     0.978
_refine_diff_density_min     -0.615
_refine_ls_extinction_method     none
_refine_ls_extinction_coef     ?
loop_
    _atom_type_symbol
    _atom_type_description
    _atom_type_scat_dispersion_real
    _atom_type_scat_dispersion_imag
    _atom_type_scat_source
    'C' 'C' 0.0033 0.0016
                         'International Tables Vol C Tables 4.2.6.8 and 6.1.1.4'
    'H' 'H' 0.0000 0.0000
                         'International Tables Vol C Tables 4.2.6.8 and 6.1.1.4'
    'N' 'N' 0.0061 0.0033
                         'International Tables Vol C Tables 4.2.6.8 and 6.1.1.4'
    'O' 'O' 0.0106 0.0060
                         'International Tables Vol C Tables 4.2.6.8 and 6.1.1.4'
    'S' 'S' 0.1246 0.1234
                         'International Tables Vol C Tables 4.2.6.8 and 6.1.1.4'
_computing_data_collection     'APEX2 (Bruker, 2004)'
_computing_cell_refinement     'SAINT (Bruker, 2004)'
_computing_data_reduction     'SAINT (Bruker, 2004)'
_computing_structure_solution     'SHELXS97 (Sheldrick, 2008)'
_computing_structure_refinement     'SHELXL97 (Sheldrick, 2008)'
_computing_molecular_graphics     'ORTEP-3 (Farrugia, 1997)'
_computing_publication_material
                           'SHELXL97 (Sheldrick, 2008) and  PLATON (Spek, 2009)'
loop_
    _atom_site_type_symbol
    _atom_site_label
    _atom_site_fract_x
    _atom_site_fract_y
    _atom_site_fract_z
    _atom_site_U_iso_or_equiv
    _atom_site_adp_type
    _atom_site_calc_flag
    _atom_site_refinement_flags
    _atom_site_occupancy
    _atom_site_disorder_assembly
    _atom_site_disorder_group
    C C1 0.8004(3) 0.5479(2) 0.66419(19) 0.0477(5) Uani d . 1 . .
    H H1 0.8537 0.4628 0.6910 0.057 Uiso calc R 1 . .
    C C2 0.7893(3) 0.5939(3) 0.5527(2) 0.0538(5) Uani d . 1 . .
    H H2 0.8355 0.5391 0.5038 0.065 Uiso calc R 1 . .
    C C3 0.7106(3) 0.7203(3) 0.51279(18) 0.0517(5) Uani d . 1 . .
    H H3 0.7050 0.7491 0.4372 0.062 Uiso calc R 1 . .
    C C4 0.6398(3) 0.8051(2) 0.58229(17) 0.0456(4) Uani d . 1 . .
    H H4 0.5878 0.8904 0.5550 0.055 Uiso calc R 1 . .
    C C5 0.6495(3) 0.75792(19) 0.69390(15) 0.0367(4) Uani d . 1 . .
    C C6 0.7303(3) 0.63112(18) 0.73581(16) 0.0368(4) Uani d . 1 . .
    C C7 0.7156(2) 0.61248(17) 0.85389(15) 0.0347(3) Uani d . 1 . .
    C C8 0.6261(2) 0.72886(17) 0.88294(15) 0.0344(3) Uani d . 1 . .
    C C9 0.5880(3) 0.74249(19) 0.99044(16) 0.0394(4) Uani d . 1 . .
    H H9 0.5291 0.8202 1.0089 0.047 Uiso calc R 1 . .
    C C10 0.6430(3) 0.63321(19) 1.06946(15) 0.0380(4) Uani d . 1 . .
    C C11 0.7341(2) 0.51533(18) 1.04347(15) 0.0360(4) Uani d . 1 . .
    C C12 0.7710(3) 0.50503(19) 0.93443(16) 0.0388(4) Uani d . 1 . .
    H H12 0.8314 0.4279 0.9158 0.047 Uiso calc R 1 . .
    C C13 0.7743(3) 0.4149(2) 1.13958(16) 0.0402(4) Uani d U 1 . .
    C C14 0.8661(3) 0.2850(2) 1.1441(2) 0.0502(5) Uani d U 1 . .
    H H14 0.9123 0.2541 1.0815 0.060 Uiso calc R 1 . .
    C C15 0.8825(4) 0.2076(2) 1.2471(2) 0.0564(5) Uani d U 1 . .
    H H15 0.9393 0.1215 1.2554 0.068 Uiso calc R 1 . .
    C C16 0.8114(3) 0.2611(3) 1.34032(18) 0.0531(5) Uani d U 1 . .
    H H16 0.8280 0.2079 1.4088 0.064 Uiso calc R 1 . .
    C C17 0.7254(4) 0.3785(3) 1.3365(2) 0.0593(6) Uani d U 1 . .
    H H17 0.6768 0.4077 1.3992 0.071 Uiso calc R 1 . .
    C C18 0.7093(3) 0.4578(2) 1.23556(18) 0.0482(5) Uani d . 1 . .
    C C19 0.6988(3) 1.05404(18) 0.76966(16) 0.0378(4) Uani d . 1 . .
    C C20 0.7881(3) 1.0581(2) 0.86625(19) 0.0478(5) Uani d . 1 . .
    H H20 0.7459 1.0208 0.9336 0.057 Uiso calc R 1 . .
    C C21 0.9420(3) 1.1189(3) 0.8608(2) 0.0579(6) Uani d . 1 . .
    H H21 1.0036 1.1228 0.9250 0.070 Uiso calc R 1 . .
    C C22 1.0040(4) 1.1735(3) 0.7611(3) 0.0606(6) Uani d . 1 . .
    H H22 1.1082 1.2133 0.7581 0.073 Uiso calc R 1 . .
    C C23 0.9128(4) 1.1697(3) 0.6658(2) 0.0648(7) Uani d . 1 . .
    H H23 0.9549 1.2078 0.5987 0.078 Uiso calc R 1 . .
    C C24 0.7592(3) 1.1098(2) 0.6689(2) 0.0517(5) Uani d . 1 . .
    H H24 0.6974 1.1070 0.6044 0.062 Uiso calc R 1 . .
    N N1 0.5814(2) 0.81927(16) 0.78385(13) 0.0385(3) Uani d . 1 . .
    O O1 0.4119(2) 1.01545(15) 0.67159(13) 0.0470(3) Uani d . 1 . .
    O O2 0.4131(2) 0.99247(15) 0.87383(13) 0.0461(3) Uani d . 1 . .
    S S1 0.50484(6) 0.97634(4) 0.77433(4) 0.03684(13) Uani d . 1 . .
    S S2 0.60075(9) 0.62317(6) 1.20851(5) 0.05295(17) Uani d . 1 . .
loop_
    _atom_site_aniso_label
    _atom_site_aniso_U_11
    _atom_site_aniso_U_22
    _atom_site_aniso_U_33
    _atom_site_aniso_U_12
    _atom_site_aniso_U_13
    _atom_site_aniso_U_23
    C1 0.0510(11) 0.0457(11) 0.0460(11) 0.0000(9) 0.0036(9) -0.0127(9)
    C2 0.0555(13) 0.0620(14) 0.0468(12) -0.0036(10) 0.0082(10) -0.0223(10)
    C3 0.0546(12) 0.0650(14) 0.0358(10) -0.0087(10) 0.0050(9) -0.0093(9)
    C4 0.0495(11) 0.0495(11) 0.0351(9) -0.0042(9) -0.0001(8) -0.0014(8)
    C5 0.0378(9) 0.0393(9) 0.0331(8) -0.0059(7) 0.0009(7) -0.0055(7)
    C6 0.0359(8) 0.0373(9) 0.0375(9) -0.0053(7) 0.0006(7) -0.0064(7)
    C7 0.0342(8) 0.0341(8) 0.0356(8) -0.0046(6) 0.0002(6) -0.0053(6)
    C8 0.0366(8) 0.0312(8) 0.0346(8) -0.0055(6) 0.0005(6) -0.0026(6)
    C9 0.0485(10) 0.0346(8) 0.0348(9) -0.0041(7) 0.0029(7) -0.0070(7)
    C10 0.0439(10) 0.0366(9) 0.0348(8) -0.0096(7) 0.0007(7) -0.0067(7)
    C11 0.0358(8) 0.0364(8) 0.0351(8) -0.0065(7) -0.0028(7) -0.0027(6)
    C12 0.0414(9) 0.0351(8) 0.0389(9) -0.0019(7) 0.0001(7) -0.0065(7)
    C13 0.0391(9) 0.0427(8) 0.0385(9) -0.0114(7) -0.0037(7) -0.0006(7)
    C14 0.0469(11) 0.0470(9) 0.0523(12) -0.0071(8) -0.0063(9) 0.0053(9)
    C15 0.0573(13) 0.0452(11) 0.0607(12) -0.0046(10) -0.0072(10) 0.0071(9)
    C16 0.0505(12) 0.0673(12) 0.0383(9) -0.0205(9) -0.0106(8) 0.0116(8)
    C17 0.0689(15) 0.0661(12) 0.0443(11) -0.0252(10) -0.0056(11) -0.0001(10)
    C18 0.0519(12) 0.0587(13) 0.0379(10) -0.0244(10) -0.0010(8) -0.0053(9)
    C19 0.0377(9) 0.0340(8) 0.0402(9) -0.0014(7) 0.0009(7) -0.0051(7)
    C20 0.0466(11) 0.0518(12) 0.0438(11) -0.0014(9) -0.0003(8) -0.0093(9)
    C21 0.0500(13) 0.0619(14) 0.0647(15) -0.0057(10) -0.0092(11) -0.0199(12)
    C22 0.0475(12) 0.0555(14) 0.0813(18) -0.0152(10) 0.0011(12) -0.0116(12)
    C23 0.0622(15) 0.0656(16) 0.0658(16) -0.0245(13) 0.0082(12) 0.0045(12)
    C24 0.0561(13) 0.0546(12) 0.0434(11) -0.0166(10) 0.0006(9) 0.0021(9)
    N1 0.0475(9) 0.0335(7) 0.0325(7) -0.0013(6) 0.0013(6) -0.0033(6)
    O1 0.0434(8) 0.0467(8) 0.0464(8) 0.0002(6) -0.0085(6) 0.0007(6)
    O2 0.0452(8) 0.0437(8) 0.0460(8) 0.0023(6) 0.0109(6) -0.0060(6)
    S1 0.0362(2) 0.0344(2) 0.0371(2) -0.00038(16) 0.00092(17) -0.00168(16)
    S2 0.0709(4) 0.0497(3) 0.0405(3) -0.0133(3) 0.0044(2) -0.0102(2)
_geom_special_details
;
All esds (except the esd in the dihedral angle between two l.s. planes) are
estimated using the full covariance matrix. The cell esds are taken into
account individually in the estimation of esds in distances, angles and
torsion angles; correlations between esds in cell parameters are only used
when they are defined by crystal symmetry. An approximate (isotropic)
treatment of cell esds is used for estimating esds involving l.s. planes.
;
loop_
    _geom_bond_atom_site_label_1
    _geom_bond_atom_site_label_2
    _geom_bond_site_symmetry_2
    _geom_bond_distance
    _geom_bond_publ_flag
    C1 C2 . 1.379(3) ?
    C1 C6 . 1.389(3) ?
    C1 H1 . 0.9300 ?
    C2 C3 . 1.381(4) ?
    C2 H2 . 0.9300 ?
    C3 C4 . 1.383(3) ?
    C3 H3 . 0.9300 ?
    C4 C5 . 1.382(3) ?
    C4 H4 . 0.9300 ?
    C5 C6 . 1.394(3) ?
    C5 N1 . 1.427(2) ?
    C6 C7 . 1.442(3) ?
    C7 C12 . 1.388(3) ?
    C7 C8 . 1.403(3) ?
    C8 C9 . 1.380(3) ?
    C8 N1 . 1.426(2) ?
    C9 C10 . 1.389(3) ?
    C9 H9 . 0.9300 ?
    C10 C11 . 1.406(3) ?
    C10 S2 . 1.729(2) ?
    C11 C12 . 1.389(3) ?
    C11 C13 . 1.450(3) ?
    C12 H12 . 0.9300 ?
    C13 C18 . 1.393(3) ?
    C13 C14 . 1.425(3) ?
    C14 C15 . 1.386(3) ?
    C14 H14 . 0.9300 ?
    C15 C16 . 1.426(4) ?
    C15 H15 . 0.9300 ?
    C16 C17 . 1.297(4) ?
    C16 H16 . 0.9300 ?
    C17 C18 . 1.372(3) ?
    C17 H17 . 0.9300 ?
    C18 S2 . 1.783(3) ?
    C19 C20 . 1.381(3) ?
    C19 C24 . 1.382(3) ?
    C19 S1 . 1.753(2) ?
    C20 C21 . 1.385(4) ?
    C20 H20 . 0.9300 ?
    C21 C22 . 1.371(4) ?
    C21 H21 . 0.9300 ?
    C22 C23 . 1.373(4) ?
    C22 H22 . 0.9300 ?
    C23 C24 . 1.380(4) ?
    C23 H23 . 0.9300 ?
    C24 H24 . 0.9300 ?
    N1 S1 . 1.6469(18) ?
    O1 S1 . 1.4212(16) ?
    O2 S1 . 1.4223(16) ?
loop_
    _geom_angle_atom_site_label_1
    _geom_angle_atom_site_label_2
    _geom_angle_atom_site_label_3
    _geom_angle_site_symmetry_1
    _geom_angle_site_symmetry_3
    _geom_angle
    _geom_angle_publ_flag
    C2 C1 C6 . . 118.7(2) ?
    C2 C1 H1 . . 120.6 ?
    C6 C1 H1 . . 120.6 ?
    C1 C2 C3 . . 120.7(2) ?
    C1 C2 H2 . . 119.6 ?
    C3 C2 H2 . . 119.6 ?
    C2 C3 C4 . . 121.7(2) ?
    C2 C3 H3 . . 119.1 ?
    C4 C3 H3 . . 119.1 ?
    C5 C4 C3 . . 117.2(2) ?
    C5 C4 H4 . . 121.4 ?
    C3 C4 H4 . . 121.4 ?
    C4 C5 C6 . . 121.90(19) ?
    C4 C5 N1 . . 129.92(19) ?
    C6 C5 N1 . . 108.16(16) ?
    C1 C6 C5 . . 119.68(19) ?
    C1 C6 C7 . . 132.31(19) ?
    C5 C6 C7 . . 107.97(16) ?
    C12 C7 C8 . . 120.30(17) ?
    C12 C7 C6 . . 131.54(17) ?
    C8 C7 C6 . . 108.15(16) ?
    C9 C8 C7 . . 122.62(17) ?
    C9 C8 N1 . . 129.72(17) ?
    C7 C8 N1 . . 107.63(16) ?
    C8 C9 C10 . . 116.03(18) ?
    C8 C9 H9 . . 122.0 ?
    C10 C9 H9 . . 122.0 ?
    C9 C10 C11 . . 122.92(18) ?
    C9 C10 S2 . . 124.73(16) ?
    C11 C10 S2 . . 112.31(14) ?
    C12 C11 C10 . . 119.59(17) ?
    C12 C11 C13 . . 127.69(18) ?
    C10 C11 C13 . . 112.69(18) ?
    C7 C12 C11 . . 118.53(17) ?
    C7 C12 H12 . . 120.7 ?
    C11 C12 H12 . . 120.7 ?
    C18 C13 C14 . . 120.1(2) ?
    C18 C13 C11 . . 112.01(19) ?
    C14 C13 C11 . . 127.9(2) ?
    C15 C14 C13 . . 116.0(2) ?
    C15 C14 H14 . . 122.0 ?
    C13 C14 H14 . . 122.0 ?
    C14 C15 C16 . . 119.5(2) ?
    C14 C15 H15 . . 120.3 ?
    C16 C15 H15 . . 120.3 ?
    C17 C16 C15 . . 124.7(2) ?
    C17 C16 H16 . . 117.6 ?
    C15 C16 H16 . . 117.6 ?
    C16 C17 C18 . . 116.9(3) ?
    C16 C17 H17 . . 121.5 ?
    C18 C17 H17 . . 121.5 ?
    C17 C18 C13 . . 122.7(3) ?
    C17 C18 S2 . . 125.7(2) ?
    C13 C18 S2 . . 111.53(16) ?
    C20 C19 C24 . . 121.4(2) ?
    C20 C19 S1 . . 119.55(16) ?
    C24 C19 S1 . . 119.07(17) ?
    C19 C20 C21 . . 118.7(2) ?
    C19 C20 H20 . . 120.7 ?
    C21 C20 H20 . . 120.7 ?
    C22 C21 C20 . . 120.4(2) ?
    C22 C21 H21 . . 119.8 ?
    C20 C21 H21 . . 119.8 ?
    C21 C22 C23 . . 120.3(2) ?
    C21 C22 H22 . . 119.9 ?
    C23 C22 H22 . . 119.9 ?
    C22 C23 C24 . . 120.5(3) ?
    C22 C23 H23 . . 119.7 ?
    C24 C23 H23 . . 119.7 ?
    C23 C24 C19 . . 118.7(2) ?
    C23 C24 H24 . . 120.6 ?
    C19 C24 H24 . . 120.6 ?
    C8 N1 C5 . . 108.07(15) ?
    C8 N1 S1 . . 126.27(13) ?
    C5 N1 S1 . . 124.47(13) ?
    O1 S1 O2 . . 120.28(10) ?
    O1 S1 N1 . . 106.82(9) ?
    O2 S1 N1 . . 106.80(9) ?
    O1 S1 C19 . . 108.43(10) ?
    O2 S1 C19 . . 108.38(10) ?
    N1 S1 C19 . . 105.12(10) ?
    C10 S2 C18 . . 91.45(10) ?
loop_
    _geom_torsion_atom_site_label_1
    _geom_torsion_atom_site_label_2
    _geom_torsion_atom_site_label_3
    _geom_torsion_atom_site_label_4
    _geom_torsion_site_symmetry_1
    _geom_torsion_site_symmetry_2
    _geom_torsion_site_symmetry_3
    _geom_torsion_site_symmetry_4
    _geom_torsion
    _geom_torsion_publ_flag
    C6 C1 C2 C3 . . . . 0.1(4) ?
    C1 C2 C3 C4 . . . . -0.1(4) ?
    C2 C3 C4 C5 . . . . -0.6(4) ?
    C3 C4 C5 C6 . . . . 1.3(3) ?
    C3 C4 C5 N1 . . . . -176.6(2) ?
    C2 C1 C6 C5 . . . . 0.5(3) ?
    C2 C1 C6 C7 . . . . 177.8(2) ?
    C4 C5 C6 C1 . . . . -1.3(3) ?
    N1 C5 C6 C1 . . . . 177.01(18) ?
    C4 C5 C6 C7 . . . . -179.18(18) ?
    N1 C5 C6 C7 . . . . -0.9(2) ?
    C1 C6 C7 C12 . . . . 1.5(4) ?
    C5 C6 C7 C12 . . . . 179.1(2) ?
    C1 C6 C7 C8 . . . . -177.7(2) ?
    C5 C6 C7 C8 . . . . -0.2(2) ?
    C12 C7 C8 C9 . . . . -0.4(3) ?
    C6 C7 C8 C9 . . . . 178.97(17) ?
    C12 C7 C8 N1 . . . . -178.20(17) ?
    C6 C7 C8 N1 . . . . 1.1(2) ?
    C7 C8 C9 C10 . . . . -0.3(3) ?
    N1 C8 C9 C10 . . . . 176.99(18) ?
    C8 C9 C10 C11 . . . . 0.8(3) ?
    C8 C9 C10 S2 . . . . -176.55(14) ?
    C9 C10 C11 C12 . . . . -0.6(3) ?
    S2 C10 C11 C12 . . . . 177.07(15) ?
    C9 C10 C11 C13 . . . . -178.95(18) ?
    S2 C10 C11 C13 . . . . -1.3(2) ?
    C8 C7 C12 C11 . . . . 0.6(3) ?
    C6 C7 C12 C11 . . . . -178.54(19) ?
    C10 C11 C12 C7 . . . . -0.2(3) ?
    C13 C11 C12 C7 . . . . 177.95(18) ?
    C12 C11 C13 C18 . . . . -176.85(19) ?
    C10 C11 C13 C18 . . . . 1.4(2) ?
    C12 C11 C13 C14 . . . . 2.4(3) ?
    C10 C11 C13 C14 . . . . -179.34(19) ?
    C18 C13 C14 C15 . . . . 0.8(3) ?
    C11 C13 C14 C15 . . . . -178.4(2) ?
    C13 C14 C15 C16 . . . . -1.0(3) ?
    C14 C15 C16 C17 . . . . 2.2(4) ?
    C15 C16 C17 C18 . . . . -2.9(4) ?
    C16 C17 C18 C13 . . . . 2.7(4) ?
    C16 C17 C18 S2 . . . . -179.09(18) ?
    C14 C13 C18 C17 . . . . -1.7(3) ?
    C11 C13 C18 C17 . . . . 177.6(2) ?
    C14 C13 C18 S2 . . . . 179.82(16) ?
    C11 C13 C18 S2 . . . . -0.8(2) ?
    C24 C19 C20 C21 . . . . -0.4(3) ?
    S1 C19 C20 C21 . . . . 179.44(18) ?
    C19 C20 C21 C22 . . . . -0.2(4) ?
    C20 C21 C22 C23 . . . . 0.7(4) ?
    C21 C22 C23 C24 . . . . -0.7(5) ?
    C22 C23 C24 C19 . . . . 0.1(4) ?
    C20 C19 C24 C23 . . . . 0.4(4) ?
    S1 C19 C24 C23 . . . . -179.4(2) ?
    C9 C8 N1 C5 . . . . -179.31(19) ?
    C7 C8 N1 C5 . . . . -1.7(2) ?
    C9 C8 N1 S1 . . . . 12.8(3) ?
    C7 C8 N1 S1 . . . . -169.59(14) ?
    C4 C5 N1 C8 . . . . 179.7(2) ?
    C6 C5 N1 C8 . . . . 1.6(2) ?
    C4 C5 N1 S1 . . . . -12.1(3) ?
    C6 C5 N1 S1 . . . . 169.78(14) ?
    C8 N1 S1 O1 . . . . -156.86(17) ?
    C5 N1 S1 O1 . . . . 37.10(18) ?
    C8 N1 S1 O2 . . . . -27.0(2) ?
    C5 N1 S1 O2 . . . . 167.01(16) ?
    C8 N1 S1 C19 . . . . 88.06(18) ?
    C5 N1 S1 C19 . . . . -77.97(17) ?
    C20 C19 S1 O1 . . . . 164.32(16) ?
    C24 C19 S1 O1 . . . . -15.8(2) ?
    C20 C19 S1 O2 . . . . 32.19(19) ?
    C24 C19 S1 O2 . . . . -147.95(18) ?
    C20 C19 S1 N1 . . . . -81.72(18) ?
    C24 C19 S1 N1 . . . . 98.14(19) ?
    C9 C10 S2 C18 . . . . 178.30(19) ?
    C11 C10 S2 C18 . . . . 0.71(15) ?
    C17 C18 S2 C10 . . . . -178.3(2) ?
    C13 C18 S2 C10 . . . . 0.08(16) ?
loop_
    _geom_hbond_atom_site_label_D
    _geom_hbond_atom_site_label_H
    _geom_hbond_atom_site_label_A
    _geom_hbond_site_symmetry_A
    _geom_hbond_distance_DH
    _geom_hbond_distance_HA
    _geom_hbond_distance_DA
    _geom_hbond_angle_DHA
    C15 H15 Cg6 2_767 0.93 2.78 3.685(4) 166
