# Supplementary material for: 1-(Phenyl­sulfon­yl)benzo[1,2:2′,3′]thieno[5′,4′-b]carbazole
Source: Acta Crystallogr Sect E Struct Rep Online. 2010 Mar 27;66(Pt 4):o954. doi: 10.1107/S1600536810010044 (PMC2983998; doi:10.1107/S1600536810010044)
Supplement: Supplementary file 2 [file e-66-0o954-Isup2.hkl]

#
# h,k,l, Fc-squared, Fo-squared, sigma(Fo-squared) and status flag
#
data_I
_shelx_title ' VDI92 in P-1'
_shelx_refln_list_code          4
_shelx_F_calc_maximum      190.91
_exptl_crystal_F_000       428.00
_reflns_d_resolution_high  0.6669
 
loop_
 _symmetry_equiv_pos_as_xyz
 'x, y, z'
 '-x, -y, -z'
 
_cell_length_a     7.4630
_cell_length_b    10.4620
_cell_length_c    12.3350
_cell_angle_alpha  80.438
_cell_angle_beta   89.433
_cell_angle_gamma  81.876
 
_shelx_F_squared_multiplier     1.000
 
loop_
 _refln_index_h
 _refln_index_k
 _refln_index_l
 _refln_F_squared_calc
 _refln_F_squared_meas
 _refln_F_squared_sigma
 _refln_observed_status
   1   0   0     5571.27     5951.66     41.51 o
   2   0   0     1799.24     2337.64     16.09 o
   3   0   0       55.87       62.91      0.88 o
   4   0   0       46.59       59.92      1.44 o
   5   0   0      100.71       99.30      2.06 o
   6   0   0      104.31      102.37      2.13 o
   7   0   0       10.03       10.25      1.22 o
   8   0   0       73.83       77.12      2.86 o
   9   0   0       41.98       49.53      2.57 o
  10   0   0       37.74       42.39      2.58 o
 -10   1   0        3.24        4.42      2.02 o
  -9   1   0        2.35        0.78      1.12 o
  -8   1   0       24.63       29.44      2.75 o
  -7   1   0       90.91       93.64      2.54 o
  -6   1   0      261.26      264.69      3.97 o
  -5   1   0      167.21      177.42      2.81 o
  -4   1   0       19.23       11.58      0.55 o
  -3   1   0       12.40       10.77      0.52 o
  -2   1   0      110.86      139.20      1.32 o
  -1   1   0        1.53        1.19      0.09 o
   0   1   0        0.80       -0.20      0.20 o
   1   1   0     2364.38     2608.35     17.02 o
   2   1   0    36445.95    39346.73    662.36 o
   3   1   0     1365.03     1386.09     10.69 o
   4   1   0       62.48       35.89      1.42 o
   5   1   0       18.94       15.41      0.76 o
   6   1   0        3.98        3.80      0.62 o
   7   1   0        3.32        3.72      0.84 o
   8   1   0        6.38        5.17      1.23 o
   9   1   0        8.47        7.82      1.42 o
  10   1   0       35.60       33.39      2.37 o
 -10   2   0       40.61       46.03      4.99 o
  -9   2   0        5.02        7.21      1.96 o
  -8   2   0        0.27       -0.91      0.91 o
  -7   2   0        1.74        0.89      0.81 o
  -6   2   0       36.01       36.46      1.50 o
  -5   2   0       92.81      104.70      1.85 o
  -4   2   0      999.39     1070.47     11.03 o
  -3   2   0      774.41      714.05      7.63 o
  -2   2   0       25.40       36.71      0.56 o
  -1   2   0     8350.83     9409.63     72.01 o
   0   2   0      594.70      674.57     16.31 o
   1   2   0      317.37      323.40      2.40 o
   2   2   0      290.92      345.32      2.48 o
   3   2   0      589.69      655.21      5.25 o
   4   2   0     2273.37     2798.49     25.41 o
   5   2   0        0.23       -0.33      0.33 o
   6   2   0       18.45       16.06      1.03 o
   7   2   0      105.74      113.01      2.71 o
   8   2   0       14.40       14.38      1.49 o
   9   2   0       38.53       46.22      2.37 o
  10   2   0        5.06        5.94      2.08 o
 -10   3   0        8.49        9.48      1.75 o
  -9   3   0       42.25       47.52      4.37 o
  -8   3   0       29.08       29.92      2.07 o
  -7   3   0        3.71        0.66      0.84 o
  -6   3   0        1.73        0.29      0.70 o
  -5   3   0       43.71       53.22      1.78 o
  -4   3   0      224.63      229.96      2.94 o
  -3   3   0        1.07        0.71      0.27 o
  -2   3   0     1039.68     1276.00     12.62 o
  -1   3   0     6312.55     6570.55     61.08 o
   0   3   0      700.44      696.13      9.66 o
   1   3   0     3610.17     3806.10     28.65 o
   2   3   0      120.38      197.42      1.52 o
   3   3   0      462.87      489.77      3.86 o
   4   3   0      222.96      217.64      2.39 o
   5   3   0        5.80        3.62      0.58 o
   6   3   0       29.30       32.33      1.47 o
   7   3   0        0.08       -0.77      0.99 o
   8   3   0        3.10        3.75      0.95 o
   9   3   0       51.91       54.59      2.87 o
  10   3   0       30.33       32.69      2.45 o
  11   3   0       11.69        8.15      4.39 o
 -10   4   0        2.03        2.91      1.81 o
  -9   4   0        0.02       -1.13      1.13 o
  -8   4   0        9.29        3.36      1.35 o
  -7   4   0       30.97       32.59      1.88 o
  -6   4   0       14.86       10.23      1.01 o
  -5   4   0       20.69       16.63      1.00 o
  -4   4   0       64.27       52.98      1.55 o
  -3   4   0      229.69      227.43      2.77 o
  -2   4   0      254.63      265.72      2.97 o
  -1   4   0     1655.00     2134.72     19.84 o
   0   4   0      537.00      815.70      9.30 o
   1   4   0      113.00      126.02      1.83 o
   2   4   0       89.47       83.93      0.79 o
   3   4   0     1017.17     1060.43      7.97 o
   4   4   0      112.56      162.78      1.82 o
   5   4   0       55.29       55.03      1.69 o
   6   4   0      279.28      254.89      4.35 o
   7   4   0        2.18        0.48      0.76 o
   8   4   0       12.45       13.12      1.23 o
   9   4   0        6.37        4.27      1.39 o
  10   4   0       17.62       21.29      1.85 o
  11   4   0        6.15        3.69      3.59 o
  -9   5   0        0.53        0.32      1.47 o
  -8   5   0        0.11       -0.98      0.98 o
  -7   5   0        0.04       -0.80      0.80 o
  -6   5   0        8.16        3.50      0.88 o
  -5   5   0       17.05       13.62      0.95 o
  -4   5   0        7.58        5.35      0.56 o
  -3   5   0        0.24        2.02      0.38 o
  -2   5   0      716.37      671.98      7.56 o
  -1   5   0     2273.18     2485.56     21.65 o
   0   5   0     2498.80     2643.98     35.96 o
   1   5   0      700.02      722.10      8.22 o
   2   5   0      369.86      450.70      3.47 o
   3   5   0       31.41       48.82      0.79 o
   4   5   0       99.00       93.82      1.23 o
   5   5   0        5.89        7.90      0.49 o
   6   5   0        5.49        6.27      0.78 o
   7   5   0        1.93        1.26      0.73 o
   8   5   0       64.80       56.37      2.17 o
   9   5   0       20.09       25.14      1.76 o
  10   5   0       30.72       41.80      2.27 o
  -9   6   0        0.01       -1.60      2.40 o
  -8   6   0       24.42       27.74      1.98 o
  -7   6   0        0.19        0.53      0.98 o
  -6   6   0        0.02       -0.19      0.69 o
  -5   6   0        5.97        2.23      0.82 o
  -4   6   0       13.03        6.64      0.68 o
  -3   6   0       82.07       76.06      1.34 o
  -2   6   0       69.84      120.70      1.75 o
  -1   6   0        6.14        9.36      0.43 o
   0   6   0       60.21       45.29      0.71 o
   1   6   0      656.50      704.59      8.05 o
   2   6   0     2208.82     2279.07     28.29 o
   3   6   0      435.16      382.86      3.24 o
   4   6   0       63.76       59.78      0.94 o
   5   6   0       32.46       24.18      0.73 o
   6   6   0       14.42       11.61      0.83 o
   7   6   0       20.21       16.21      1.06 o
   8   6   0        3.04       -0.85      0.85 o
   9   6   0       13.31       13.71      1.27 o
  10   6   0        7.52        5.63      1.74 o
  -8   7   0        2.88        2.86      3.71 o
  -7   7   0        0.28       -0.74      1.10 o
  -6   7   0       12.66       15.60      1.56 o
  -5   7   0       28.83       24.34      1.38 o
  -4   7   0       10.64        5.72      0.69 o
  -3   7   0      199.23      193.52      2.51 o
  -2   7   0      625.75      611.08      6.33 o
  -1   7   0       96.01       88.83      1.33 o
   0   7   0        8.17       15.63      0.51 o
   1   7   0       29.25       24.89      1.31 o
   2   7   0        0.90        1.18      0.35 o
   3   7   0       32.61       41.83      1.22 o
   4   7   0      114.01      112.49      1.38 o
   5   7   0       44.72       34.69      1.01 o
   6   7   0        5.08        6.75      0.70 o
   7   7   0       31.15       29.82      1.30 o
   8   7   0        4.70        1.52      0.94 o
   9   7   0        9.93       14.47      1.42 o
  10   7   0        1.71        0.28      1.95 o
  -8   8   0       13.96       14.32      2.03 o
  -7   8   0        0.32       -1.09      1.09 o
  -6   8   0       32.24       36.23      2.27 o
  -5   8   0       13.74       13.06      1.34 o
  -4   8   0        1.18        0.76      0.72 o
  -3   8   0       70.21       58.00      1.57 o
  -2   8   0       16.73        9.03      0.67 o
  -1   8   0      366.50      383.60      4.79 o
   0   8   0      635.36      600.68     19.45 o
   1   8   0      402.76      372.48      7.91 o
   2   8   0       62.94       52.03      1.13 o
   3   8   0        0.39       -0.32      0.32 o
   4   8   0        2.13       -0.49      0.75 o
   5   8   0        3.84        2.79      0.51 o
   6   8   0       19.15       16.65      0.99 o
   7   8   0        0.78        0.65      0.71 o
   8   8   0        1.66        2.97      0.90 o
   9   8   0       22.96       25.73      1.67 o
  10   8   0        0.06       -2.13      2.16 o
  -8   9   0        0.96        4.67      2.36 o
  -7   9   0       17.97       22.17      2.02 o
  -6   9   0        4.13        6.95      1.31 o
  -5   9   0        0.31       -0.85      0.85 o
  -4   9   0        4.71        5.03      0.89 o
  -3   9   0       10.97       11.34      1.09 o
  -2   9   0        8.80        7.51      1.12 o
  -1   9   0      138.31      124.90      3.02 o
   0   9   0      227.25      209.49      5.13 o
   1   9   0       62.57       75.12      2.56 o
   2   9   0      236.45      262.87      6.14 o
   3   9   0      136.28      132.65      2.33 o
   4   9   0       16.01        9.16      0.84 o
   5   9   0       13.14       10.52      0.64 o
   6   9   0        3.88        0.38      1.31 o
   7   9   0        0.97        0.53      0.71 o
   8   9   0        0.09       -0.76      0.76 o
   9   9   0        2.83        1.10      0.96 o
  -7  10   0       15.83       19.56      2.99 o
  -6  10   0       25.60       24.04      2.99 o
  -5  10   0        2.00        0.76      1.56 o
  -4  10   0        0.60        1.64      1.36 o
  -3  10   0       21.23       19.76      2.00 o
  -2  10   0       97.99       93.88      2.65 o
  -1  10   0      106.72      108.87      2.33 o
   0  10   0       23.44       23.84      3.19 o
   1  10   0       97.19      100.34      6.11 o
   2  10   0      114.04      107.61      6.31 o
   3  10   0        0.13       -0.48      0.48 o
   4  10   0        0.18        0.96      0.73 o
   5  10   0       10.78        8.98      1.31 o
   6  10   0        0.05        0.63      1.39 o
   7  10   0       24.14       22.57      2.17 o
   8  10   0       34.52       35.54      2.01 o
   9  10   0        1.75        1.47      2.06 o
  -6  11   0        4.90        9.26      2.28 o
  -5  11   0       32.04       37.97      3.55 o
  -4  11   0       38.19       43.44      3.23 o
  -3  11   0        0.34       -0.12      1.08 o
  -2  11   0        0.45       -0.61      0.61 o
  -1  11   0        2.84        3.49      0.60 o
   0  11   0      105.83      106.65      6.59 o
   1  11   0      139.77      147.54      8.03 o
   2  11   0       79.64       99.90      6.47 o
   3  11   0       38.19       35.46      2.23 o
   4  11   0       32.75       33.92      1.54 o
   5  11   0        3.53        3.80      2.16 o
   6  11   0        5.19        7.15      1.51 o
   7  11   0       15.35       16.26      2.08 o
   8  11   0        0.08       -0.39      1.39 o
  -5  12   0        9.37        9.70      2.12 o
  -4  12   0        1.20        0.80      1.48 o
  -3  12   0        5.93        2.04      1.36 o
  -2  12   0        9.77        7.99      1.40 o
  -1  12   0        6.74        6.21      0.79 o
   0  12   0       23.33       22.80      3.83 o
   1  12   0        0.62        5.43      2.64 o
   2  12   0       45.58       38.13      4.35 o
   3  12   0       32.63       33.23      1.91 o
   4  12   0        7.35        8.01      0.86 o
   5  12   0       31.95       24.84      4.15 o
   6  12   0        2.18        1.50      1.48 o
   7  12   0        6.29        6.78      2.56 o
   8  12   0        0.39       -1.59      1.59 o
  -4  13   0        3.18        6.35      1.80 o
  -3  13   0        5.65        3.35      1.48 o
  -2  13   0        0.30        2.24      1.20 o
  -1  13   0        3.47        1.66      0.69 o
   0  13   0        4.64        2.27      1.34 o
   1  13   0        4.21        7.27      2.95 o
   2  13   0        1.14        0.80      2.32 o
   3  13   0        7.90        8.67      0.79 o
   4  13   0        3.29        5.85      1.16 o
   5  13   0        1.99        0.62      1.07 o
   6  13   0        3.74        0.10      1.19 o
   7  13   0        5.40        2.07      2.81 o
  -3  14   0        0.05        0.12      1.36 o
  -2  14   0        7.15        7.19      1.48 o
  -1  14   0       22.76       25.87      2.08 o
   0  14   0        5.50        6.48      0.76 o
   1  14   0        0.00        0.80      2.72 o
   2  14   0        2.96        2.28      2.83 o
   3  14   0        0.42        0.97      0.60 o
   4  14   0        0.78        0.36      1.01 o
   5  14   0        0.36       -0.81      1.11 o
   6  14   0        1.71        1.26      1.74 o
  -1  15   0        0.36       -0.16      1.00 o
   0  15   0        2.83        2.32      0.96 o
   1  15   0        4.22        4.59      3.27 o
   2  15   0        6.32        7.99      3.67 o
   3  15   0       13.20       14.32      1.32 o
   4  15   0       14.59       11.50      2.60 o
  -3 -15   1        0.02       -0.11      0.84 o
  -2 -15   1        0.54        0.75      1.20 o
  -1 -15   1        1.10        1.24      0.77 o
   0 -15   1        5.84        6.43      1.32 o
  -5 -14   1       16.81       16.33      2.79 o
  -4 -14   1       23.93       26.91      2.36 o
  -3 -14   1       16.60       14.19      1.38 o
  -2 -14   1        4.09        4.00      1.54 o
  -1 -14   1        5.43        4.02      0.66 o
   0 -14   1        8.42        7.14      1.23 o
   1 -14   1        0.66       -1.08      1.08 o
   2 -14   1        1.12       -0.88      1.12 o
  -7 -13   1        0.13       -1.44      1.44 o
  -6 -13   1       14.12        9.66      1.90 o
  -5 -13   1       11.44        8.70      1.66 o
  -4 -13   1        3.46        3.38      1.11 o
  -3 -13   1       10.37       12.39      2.33 o
  -2 -13   1       41.00       45.24      2.49 o
  -1 -13   1      117.90      122.64     10.08 o
   0 -13   1       12.25       16.42      1.29 o
   1 -13   1       18.94       19.68      1.76 o
   2 -13   1        0.98        2.32      1.24 o
   3 -13   1        0.34        1.44      1.32 o
   4 -13   1        0.24        0.04      1.60 o
  -8 -12   1       10.27       11.64      6.39 o
  -7 -12   1       10.54        8.79      1.86 o
  -6 -12   1        4.09        2.91      1.33 o
  -5 -12   1        4.30        2.12      1.19 o
  -4 -12   1       39.70       35.97      2.11 o
  -3 -12   1        1.86        1.99      0.61 o
  -2 -12   1        0.18        0.56      0.47 o
  -1 -12   1       32.24       28.43      3.99 o
   0 -12   1       65.61       68.36      1.85 o
   1 -12   1       61.96       69.79      2.24 o
   2 -12   1       11.17       18.09      1.84 o
   3 -12   1       57.62       58.93      3.51 o
   4 -12   1       10.74        7.31      1.92 o
   5 -12   1        0.02        0.64      1.44 o
  -8 -11   1        2.43        0.62      1.50 o
  -7 -11   1        0.26       -1.44      3.97 o
  -6 -11   1       47.89       49.84      2.89 o
  -5 -11   1       73.26       66.57      3.08 o
  -4 -11   1        0.02       -0.42      0.58 o
  -3 -11   1        0.05       -0.50      0.50 o
  -2 -11   1      127.07      129.83      3.04 o
  -1 -11   1       80.72       87.36      6.11 o
   0 -11   1       28.04       23.48      0.97 o
   1 -11   1        2.09        1.22      0.57 o
   2 -11   1       28.02       26.24      1.59 o
   3 -11   1       51.78       51.75      3.19 o
   4 -11   1       11.53       20.08      2.32 o
   5 -11   1       30.16       33.22      3.19 o
   6 -11   1        9.93       12.94      2.40 o
  -9 -10   1        0.07       -1.27      1.86 o
  -8 -10   1       19.21       17.73      2.35 o
  -7 -10   1       40.93       43.27      2.92 o
  -6 -10   1       45.96       44.64      4.71 o
  -5 -10   1        1.19        0.35      1.62 o
  -4 -10   1       20.14       17.94      1.11 o
  -3 -10   1       54.59       42.78      1.44 o
  -2 -10   1       20.78       19.24      0.87 o
  -1 -10   1        5.36        3.35      2.00 o
   0 -10   1       71.96       88.56      5.59 o
   1 -10   1       49.56       58.57      2.39 o
   2 -10   1      145.25      137.08      4.29 o
   3 -10   1       50.39       49.59      3.07 o
   4 -10   1       35.02       35.22      2.91 o
   5 -10   1       34.05       27.59      2.87 o
   6 -10   1        4.74        4.27      1.80 o
   7 -10   1        6.55        9.74      2.60 o
  -9  -9   1        4.12        1.69      1.12 o
  -8  -9   1        0.27       -0.72      0.72 o
  -7  -9   1        1.27        1.37      0.73 o
  -6  -9   1      137.62      144.35      2.85 o
  -5  -9   1      227.93      241.03      3.74 o
  -4  -9   1      132.54      125.83      2.22 o
  -3  -9   1       13.68       15.96      0.94 o
  -2  -9   1      158.43      169.01      3.11 o
  -1  -9   1      126.86      125.53      3.30 o
   0  -9   1       16.81       18.62      1.34 o
   1  -9   1       63.59       71.56      2.24 o
   2  -9   1        8.97       12.37      1.26 o
   3  -9   1       66.14       77.65      2.63 o
   4  -9   1      124.99      132.75      3.51 o
   5  -9   1       68.41       72.83      2.77 o
   6  -9   1       40.04       51.15      2.58 o
   7  -9   1       27.63       23.54      2.05 o
 -10  -8   1        0.59        1.56      2.99 o
  -9  -8   1        1.00       -0.96      0.96 o
  -8  -8   1        9.40        7.88      1.08 o
  -7  -8   1       37.31       30.34      1.47 o
  -6  -8   1       13.39       12.96      0.94 o
  -5  -8   1        5.12        3.85      0.60 o
  -4  -8   1      161.20      158.97      2.03 o
  -3  -8   1      652.03      636.17      7.47 o
  -2  -8   1      483.33      439.22      5.24 o
  -1  -8   1      337.44      354.45      4.84 o
   0  -8   1      403.23      410.42      5.55 o
   1  -8   1      206.29      199.91      2.68 o
   2  -8   1       20.22       17.05      0.90 o
   3  -8   1       58.35       54.49      2.83 o
   4  -8   1        2.59        1.17      0.74 o
   5  -8   1       29.98       29.36      3.09 o
   6  -8   1       25.11       23.27      1.82 o
   7  -8   1       20.00       25.30      2.09 o
   8  -8   1       35.46       53.63      3.26 o
 -10  -7   1        0.68       -1.58      2.27 o
  -9  -7   1       11.06       12.52      1.41 o
  -8  -7   1       26.18       24.86      1.71 o
  -7  -7   1       40.21       41.92      1.56 o
  -6  -7   1       33.01       36.26      1.54 o
  -5  -7   1       46.23       51.57      1.13 o
  -4  -7   1       54.47       54.85      0.91 o
  -3  -7   1        0.00       -0.14      0.18 o
  -2  -7   1      241.77      281.92      3.15 o
  -1  -7   1      326.06      372.29      5.01 o
   0  -7   1       29.38       12.24      0.68 o
   1  -7   1      382.03      364.35      3.99 o
   2  -7   1     1013.74     1001.57     10.13 o
   3  -7   1      468.61      480.68      5.83 o
   4  -7   1        0.10       -0.16      0.53 o
   5  -7   1        3.84        1.81      0.77 o
   6  -7   1        0.50       -1.22      1.22 o
   7  -7   1       10.69       10.20      1.57 o
   8  -7   1        9.76        5.86      3.03 o
 -10  -6   1        1.60       -0.59      2.03 o
  -9  -6   1        4.58        2.57      1.03 o
  -8  -6   1        1.05       -0.96      0.96 o
  -7  -6   1       31.59       32.83      1.40 o
  -6  -6   1       51.76       55.79      1.43 o
  -5  -6   1      208.53      204.73      2.63 o
  -4  -6   1      392.26      372.93      3.30 o
  -3  -6   1      303.24      281.92      2.63 o
  -2  -6   1       74.71       82.02      1.04 o
  -1  -6   1       66.49       90.15      1.47 o
   0  -6   1       36.63       56.27      1.01 o
   1  -6   1        8.73        2.16      0.29 o
   2  -6   1       49.73       51.59      1.49 o
   3  -6   1       65.48       64.99      1.25 o
   4  -6   1      712.08      684.30      8.18 o
   5  -6   1      303.16      303.66      4.87 o
   6  -6   1        5.57        7.79      0.93 o
   7  -6   1        7.84       11.25      1.30 o
   8  -6   1       48.37       54.05      3.71 o
   9  -6   1       10.61        7.75      2.83 o
 -10  -5   1        2.78        1.87      1.88 o
  -9  -5   1        1.76        1.17      1.16 o
  -8  -5   1        1.13       -1.39      1.39 o
  -7  -5   1        0.24       -0.64      0.64 o
  -6  -5   1        0.02       -0.54      0.54 o
  -5  -5   1        2.58        4.30      0.43 o
  -4  -5   1       66.31       70.87      1.00 o
  -3  -5   1      432.96      452.39      3.78 o
  -2  -5   1     1011.14      987.65      7.72 o
  -1  -5   1      309.90      222.57      2.74 o
   0  -5   1      721.23      733.37      8.22 o
   1  -5   1      314.15      340.68      3.14 o
   2  -5   1      130.41      153.57      1.92 o
   3  -5   1       30.99       18.44      0.67 o
   4  -5   1       43.07       32.67      1.00 o
   5  -5   1        2.96        3.87      0.75 o
   6  -5   1      212.13      199.83      3.80 o
   7  -5   1      123.29      129.18      3.10 o
   8  -5   1       27.87       32.77      2.04 o
   9  -5   1        7.10        8.15      2.00 o
 -11  -4   1        0.00       -0.52      3.87 o
 -10  -4   1        0.32       -0.73      2.05 o
  -9  -4   1        0.79        0.03      1.12 o
  -8  -4   1       63.84       62.35      2.17 o
  -7  -4   1        8.45        9.64      1.00 o
  -6  -4   1       13.19       10.94      1.89 o
  -5  -4   1      102.42      103.29      1.79 o
  -4  -4   1      160.79      162.99      1.73 o
  -3  -4   1       59.87       86.34      1.02 o
  -2  -4   1       86.62      137.37      1.17 o
  -1  -4   1       14.08       36.35      0.44 o
   0  -4   1       66.86       79.95      1.00 o
   1  -4   1       41.00      105.33      1.15 o
   2  -4   1     1604.99     1804.17     16.44 o
   3  -4   1      478.69      512.37      5.13 o
   4  -4   1       91.34       71.69      1.53 o
   5  -4   1        4.43        2.22      0.67 o
   6  -4   1        2.52        3.30      0.83 o
   7  -4   1        9.08        7.64      1.12 o
   8  -4   1      105.31       91.94      3.19 o
   9  -4   1       16.59       15.36      1.74 o
  10  -4   1        0.40        2.51      1.86 o
 -10  -3   1        0.89        1.09      1.32 o
  -9  -3   1        2.64        0.66      1.29 o
  -8  -3   1        1.36        2.33      0.92 o
  -7  -3   1       17.78       15.41      1.16 o
  -6  -3   1       31.43       28.50      1.16 o
  -5  -3   1       81.86       76.50      1.37 o
  -4  -3   1      251.38      258.74      2.56 o
  -3  -3   1     1681.78     1782.95     13.61 o
  -2  -3   1     1777.64     1781.73     13.69 o
  -1  -3   1      688.31      709.83      5.95 o
   0  -3   1      260.88      295.44      2.88 o
   1  -3   1       90.23       61.91      0.71 o
   2  -3   1      613.27      545.67      5.64 o
   3  -3   1      290.93      322.45      3.18 o
   4  -3   1      140.58      161.68      2.40 o
   5  -3   1      170.50      183.01      2.67 o
   6  -3   1       89.73       84.78      2.22 o
   7  -3   1       90.07       91.27      2.54 o
   8  -3   1       30.87       30.53      2.03 o
   9  -3   1        6.07        5.11      2.16 o
  10  -3   1       12.58       11.26      2.16 o
 -10  -2   1        2.84        1.19      1.34 o
  -9  -2   1        0.05       -1.08      1.08 o
  -8  -2   1        2.21        1.89      1.05 o
  -7  -2   1        0.12       -0.74      0.74 o
  -6  -2   1        0.15       -0.37      0.37 o
  -5  -2   1        2.22        2.61      0.40 o
  -4  -2   1       95.15       78.10      1.31 o
  -3  -2   1      236.19      274.40      2.42 o
  -2  -2   1     2480.92     2949.93     22.21 o
  -1  -2   1     1895.29     2125.23     15.90 o
   0  -2   1       52.54      103.79      0.99 o
   1  -2   1     3199.23     3435.63     26.47 o
   2  -2   1       24.83       63.28      0.86 o
   3  -2   1       37.07       57.70      0.92 o
   4  -2   1      269.03      251.45      3.16 o
   5  -2   1       47.49       38.63      2.23 o
   6  -2   1       20.08       23.92      1.77 o
   7  -2   1      105.39      103.47      2.65 o
   8  -2   1       26.65       27.22      1.86 o
   9  -2   1        7.30        7.36      1.52 o
  10  -2   1        3.25        5.63      1.63 o
 -10  -1   1        1.81       -0.52      2.03 o
  -9  -1   1        0.55        0.29      1.14 o
  -8  -1   1       39.38       36.89      2.04 o
  -7  -1   1        6.10        5.63      0.91 o
  -6  -1   1       44.58       46.21      1.40 o
  -5  -1   1       27.63       25.19      0.97 o
  -4  -1   1      255.89      240.22      2.76 o
  -3  -1   1     1766.99     2038.74     16.35 o
  -2  -1   1      114.23       85.58      0.97 o
  -1  -1   1      511.06      554.85      4.54 o
   0  -1   1      688.91      891.07      6.13 o
   1  -1   1     1313.03     1611.97     11.70 o
   2  -1   1      377.06      459.55      3.94 o
   3  -1   1       67.70       75.97      1.06 o
   4  -1   1      224.00      303.57      4.02 o
   5  -1   1       70.03       58.29      1.45 o
   6  -1   1      110.47      112.68      2.33 o
   7  -1   1       31.37       30.75      1.56 o
   8  -1   1        8.05        7.72      1.67 o
   9  -1   1       10.00        6.37      1.60 o
  10  -1   1        1.17        3.17      1.41 o
 -10   0   1        9.15        7.08      1.64 o
  -9   0   1        0.25       -0.55      1.15 o
  -8   0   1        7.82        4.05      1.38 o
  -7   0   1       65.35       66.35      2.41 o
  -6   0   1       43.78       41.85      1.37 o
  -5   0   1      136.85      146.27      2.22 o
  -4   0   1      215.51      245.22      3.03 o
  -3   0   1      765.07      785.77      6.98 o
  -2   0   1      599.35      514.45      3.91 o
  -1   0   1      131.91      118.87      1.11 o
   0   0   1     1687.84      954.11     44.22 o
   1   0   1     1012.21     1073.58      7.52 o
   2   0   1       49.00       60.95      0.69 o
   3   0   1      890.38      946.61      8.44 o
   4   0   1      285.37      325.10      4.78 o
   5   0   1        2.32        5.81      0.59 o
   6   0   1       53.40       61.81      1.64 o
   7   0   1       45.16       47.76      2.11 o
   8   0   1      114.79      108.97      3.35 o
   9   0   1       12.08        9.37      1.53 o
  10   0   1        8.67        8.42      1.62 o
 -10   1   1        0.57       -0.55      1.25 o
  -9   1   1        1.50       -0.18      1.20 o
  -8   1   1       33.04       29.58      1.92 o
  -7   1   1        7.05        6.46      0.97 o
  -6   1   1        4.30        3.79      0.71 o
  -5   1   1      129.70      122.10      2.46 o
  -4   1   1       91.04      117.59      1.66 o
  -3   1   1       64.22       65.88      1.04 o
  -2   1   1      212.04      316.97      3.19 o
  -1   1   1     3088.27     3232.90     26.00 o
   0   1   1     2549.68     2906.91     58.18 o
   1   1   1       10.45        5.86      0.15 o
   2   1   1     6041.80     6766.18     46.94 o
   3   1   1       60.22       41.18      0.71 o
   4   1   1        3.42        1.58      0.35 o
   5   1   1       12.70       12.03      0.74 o
   6   1   1        0.10       -0.54      0.54 o
   7   1   1        0.38        0.71      0.72 o
   8   1   1       26.88       29.85      1.86 o
   9   1   1        0.01       -0.98      1.14 o
  10   1   1       21.39       20.44      2.04 o
 -10   2   1        0.46       -1.75      2.09 o
  -9   2   1        0.84        1.09      1.24 o
  -8   2   1       50.88       52.59      4.01 o
  -7   2   1       50.13       49.25      1.92 o
  -6   2   1       65.87       77.38      2.08 o
  -5   2   1      136.62      122.03      3.93 o
  -4   2   1     1044.61     1082.82     11.15 o
  -3   2   1      510.01      578.76      5.65 o
  -2   2   1      101.53      143.16      1.45 o
  -1   2   1     2096.04     2374.65     20.15 o
   0   2   1     4642.10     5387.26     58.14 o
   1   2   1     3571.97     3743.09     25.52 o
   2   2   1    27009.53    29532.93    438.97 o
   3   2   1     2448.54     2767.34     22.09 o
   4   2   1     3540.96     4163.87     40.60 o
   5   2   1      329.76      330.01      4.43 o
   6   2   1       15.58       12.01      1.23 o
   7   2   1       45.82       41.16      1.68 o
   8   2   1       18.80       18.64      1.76 o
   9   2   1        0.22       -1.03      1.03 o
  10   2   1        4.35        4.93      1.55 o
 -10   3   1       20.47       15.14      1.91 o
  -9   3   1       47.10       43.70      2.50 o
  -8   3   1        0.42       -1.06      1.06 o
  -7   3   1        7.26        4.61      0.95 o
  -6   3   1      308.43      310.03      5.07 o
  -5   3   1      107.20      110.03      1.91 o
  -4   3   1       70.02       80.48      1.48 o
  -3   3   1      585.61      623.11      6.55 o
  -2   3   1      497.75      448.97      4.73 o
  -1   3   1     1575.27     1679.06     15.27 o
   0   3   1     2188.20     2617.71     41.17 o
   1   3   1       56.69       66.75      0.71 o
   2   3   1       42.02       69.43      0.70 o
   3   3   1     2917.01     3226.23     23.53 o
   4   3   1     7659.83     8541.06     71.79 o
   5   3   1      535.20      578.27      6.41 o
   6   3   1      498.32      558.33      7.92 o
   7   3   1       97.15       89.45      2.39 o
   8   3   1        0.14       -0.23      0.82 o
   9   3   1       17.77       17.94      1.72 o
  10   3   1        8.71        8.56      1.57 o
  11   3   1        1.42       -3.39      3.39 o
 -10   4   1        0.22        0.58      1.68 o
  -9   4   1       41.22       38.23      2.35 o
  -8   4   1      107.17      102.14      4.86 o
  -7   4   1       27.08       24.26      1.43 o
  -6   4   1        0.10       -0.63      0.63 o
  -5   4   1        7.44        7.05      0.89 o
  -4   4   1       21.06       15.51      1.01 o
  -3   4   1        2.54        0.93      0.42 o
  -2   4   1     3068.85     3383.23     33.01 o
  -1   4   1      274.03      407.49      3.86 o
   0   4   1      848.57      940.01     18.00 o
   1   4   1       46.49       27.29      0.88 o
   2   4   1      153.61      187.40      1.58 o
   3   4   1       54.91       46.94      0.76 o
   4   4   1      117.95      142.52      1.86 o
   5   4   1      436.24      454.49      5.34 o
   6   4   1      947.85     1044.03     12.52 o
   7   4   1       11.92       13.17      1.06 o
   8   4   1       27.14       23.71      1.35 o
   9   4   1        2.43       -1.26      1.26 o
  10   4   1        0.00       -1.15      1.15 o
  11   4   1        4.27        4.44      2.35 o
  -9   5   1        6.32        7.76      1.84 o
  -8   5   1       27.88       29.44      1.93 o
  -7   5   1      221.23      229.98      4.43 o
  -6   5   1      173.73      170.60      3.42 o
  -5   5   1       14.20       16.97      1.02 o
  -4   5   1       79.59       68.60      1.50 o
  -3   5   1        0.40        0.73      0.31 o
  -2   5   1        0.51        0.45      0.27 o
  -1   5   1      870.43      917.59      9.51 o
   0   5   1     1659.21     1868.63     29.16 o
   1   5   1      641.59      537.22      6.22 o
   2   5   1      625.22      596.59      4.52 o
   3   5   1      197.02      205.61      1.91 o
   4   5   1        5.17        5.15      0.38 o
   5   5   1        5.00        4.33      0.47 o
   6   5   1        4.37        0.69      1.05 o
   7   5   1       27.83       21.80      1.17 o
   8   5   1       44.59       40.45      2.20 o
   9   5   1        0.25       -1.04      1.04 o
  10   5   1        8.21        7.12      1.48 o
  11   5   1        0.02       -1.16      3.19 o
  -9   6   1       11.85        4.31      2.72 o
  -8   6   1       18.10       17.40      1.67 o
  -7   6   1       22.51       23.37      1.63 o
  -6   6   1       54.21       52.91      1.85 o
  -5   6   1      233.86      231.81      3.96 o
  -4   6   1       41.51       32.54      1.09 o
  -3   6   1       58.46       55.54      1.10 o
  -2   6   1        3.29        2.94      0.40 o
  -1   6   1       16.61       14.35      0.69 o
   0   6   1       49.80       38.21      2.83 o
   1   6   1        0.14        5.39      0.76 o
   2   6   1      873.27     1062.33     15.95 o
   3   6   1       43.32       29.55      0.87 o
   4   6   1      187.55      172.41      1.87 o
   5   6   1      241.63      240.35      2.71 o
   6   6   1       11.74        8.55      0.77 o
   7   6   1        3.56        4.36      0.81 o
   8   6   1       15.07        8.63      1.14 o
   9   6   1        9.42        9.62      1.19 o
  10   6   1        2.16        2.77      2.38 o
  -8   7   1       20.46       21.53      2.15 o
  -7   7   1       36.09       32.76      2.44 o
  -6   7   1        0.39        0.00      0.79 o
  -5   7   1        1.91        1.72      0.74 o
  -4   7   1       10.48        9.95      0.81 o
  -3   7   1      199.13      204.04      2.91 o
  -2   7   1       15.33       14.05      0.70 o
  -1   7   1       36.93       27.12      0.93 o
   0   7   1      203.99      171.37      7.15 o
   1   7   1      984.66     1020.85     19.50 o
   2   7   1      322.52      341.11      5.67 o
   3   7   1       30.50       37.36      0.93 o
   4   7   1      111.01      131.30      1.63 o
   5   7   1        0.01       -0.39      0.39 o
   6   7   1        0.70       -0.07      0.52 o
   7   7   1       21.39       18.16      1.10 o
   8   7   1        2.44        1.41      1.25 o
   9   7   1        1.24        1.52      1.05 o
  10   7   1        0.27       -1.74      1.74 o
  -8   8   1       18.45       18.96      2.66 o
  -7   8   1       28.12       31.92      4.15 o
  -6   8   1       60.79       68.41      4.47 o
  -5   8   1       27.97       33.72      4.39 o
  -4   8   1        0.19        1.28      0.73 o
  -3   8   1       63.21       58.61      1.56 o
  -2   8   1       12.99       13.94      0.82 o
  -1   8   1       48.19       39.32      0.93 o
   0   8   1       14.45        7.27      1.88 o
   1   8   1      323.15      309.22      6.92 o
   2   8   1      205.98      170.69      3.21 o
   3   8   1      587.03      572.35      6.83 o
   4   8   1      629.84      642.63      5.53 o
   5   8   1       60.24       66.37      1.36 o
   6   8   1       15.11       17.34      1.00 o
   7   8   1        2.54        1.91      0.78 o
   8   8   1        0.00        0.07      0.80 o
   9   8   1        6.66        7.09      1.23 o
  10   8   1        2.25        2.89      1.51 o
  -8   9   1       32.98       37.97      4.15 o
  -7   9   1       17.57       14.23      1.78 o
  -6   9   1        2.18        1.24      1.24 o
  -5   9   1       10.76       12.07      1.30 o
  -4   9   1      162.59      187.97      7.45 o
  -3   9   1       32.33       36.65      1.71 o
  -2   9   1        0.42       -0.52      0.52 o
  -1   9   1      135.38      118.49      3.06 o
   0   9   1      144.38      135.52      6.95 o
   1   9   1        2.80        2.58      2.20 o
   2   9   1       12.37       10.20      1.21 o
   3   9   1       29.66       28.16      0.95 o
   4   9   1       48.47       49.25      1.69 o
   5   9   1       73.78       79.18      1.35 o
   6   9   1      205.41      208.54      3.18 o
   7   9   1       29.21       29.94      1.41 o
   8   9   1       10.24       11.66      1.13 o
   9   9   1        0.59        1.08      1.31 o
  -7  10   1       42.07       55.66      4.59 o
  -6  10   1       54.31       64.01      4.63 o
  -5  10   1        3.82        0.20      1.44 o
  -4  10   1        0.23       -0.32      1.16 o
  -3  10   1        0.91       -0.20      0.96 o
  -2  10   1       30.69       34.90      1.51 o
  -1  10   1        0.81       -0.21      0.42 o
   0  10   1       52.35       61.09      4.29 o
   1  10   1      461.85      456.85      9.94 o
   2  10   1      394.61      387.58      8.70 o
   3  10   1       88.42       75.56      1.66 o
   4  10   1        1.47        0.21      0.51 o
   5  10   1        0.92        1.03      1.01 o
   6  10   1        6.58        5.86      0.83 o
   7  10   1        6.86        7.97      1.30 o
   8  10   1       13.35       12.71      2.96 o
   9  10   1        0.18        0.54      1.61 o
  -6  11   1       12.96       10.54      2.44 o
  -5  11   1       96.69      129.93      6.15 o
  -4  11   1      103.71      119.90      5.39 o
  -3  11   1        1.59        1.04      1.12 o
  -2  11   1       12.39       18.12      1.18 o
  -1  11   1        3.09        1.92      0.52 o
   0  11   1       24.70       20.04      3.43 o
   1  11   1        6.06        6.59      2.40 o
   2  11   1        4.88        6.91      2.60 o
   3  11   1      247.89      240.15      8.28 o
   4  11   1      217.08      221.33      7.75 o
   5  11   1       85.25       84.06     10.96 o
   6  11   1       14.89       14.32      1.73 o
   7  11   1        4.79        2.03      1.38 o
   8  11   1        0.05        0.53      1.44 o
  -5  12   1        0.49       -0.04      1.52 o
  -4  12   1        7.01        6.15      1.76 o
  -3  12   1       80.09       87.28      4.23 o
  -2  12   1       50.44       60.97      3.07 o
  -1  12   1       29.56       32.67      1.37 o
   0  12   1       42.67       33.70      4.35 o
   1  12   1       32.50       33.78      4.23 o
   2  12   1        7.47        8.11      2.83 o
   3  12   1       14.28       15.49      0.93 o
   4  12   1        6.34        5.49      0.97 o
   5  12   1       66.86       64.37      6.43 o
   6  12   1       47.28       51.86      3.37 o
   7  12   1       16.23       20.12      2.26 o
   8  12   1        0.04        1.68      1.64 o
  -4  13   1        1.43        0.84      1.40 o
  -3  13   1        3.03        4.79      1.40 o
  -2  13   1        3.61        5.43      1.32 o
  -1  13   1       42.62       36.72      1.68 o
   0  13   1       45.88       55.42      5.51 o
   1  13   1       62.44       83.37      6.59 o
   2  13   1       94.92       88.40      6.67 o
   3  13   1       67.94       69.90      2.92 o
   4  13   1        7.99        6.99      1.18 o
   5  13   1        2.40        2.22      1.16 o
   6  13   1        0.67        0.08      1.26 o
   7  13   1       10.28       10.18      2.30 o
  -3  14   1        0.22        0.00      1.20 o
  -2  14   1        0.07       -0.64      1.00 o
  -1  14   1        0.01       -0.40      0.88 o
   1  14   1       14.60       17.09      4.07 o
   2  14   1        4.82        6.83      3.19 o
   3  14   1       14.72       15.94      2.34 o
   4  14   1       59.96       56.52      4.87 o
   5  14   1       49.92       56.77      3.09 o
   6  14   1        7.73        7.45      2.16 o
  -1  15   1        0.32        0.36      0.96 o
   1  15   1        2.80        3.51      3.43 o
   2  15   1        1.51       -2.72      2.72 o
   3  15   1        6.10        6.08      1.86 o
   4  15   1        4.46        6.12      2.60 o
  -2 -15   2        3.43        3.37      1.68 o
  -1 -15   2       11.10       16.49      1.58 o
  -5 -14   2        1.87        4.81      2.74 o
  -4 -14   2        6.24        5.61      1.32 o
  -3 -14   2        1.89       -0.13      0.96 o
  -2 -14   2        0.06       -0.83      0.86 o
  -1 -14   2        3.42        3.09      1.92 o
   0 -14   2       11.23       10.85      1.86 o
   1 -14   2       32.25       28.31      2.64 o
   2 -14   2       10.12        6.15      1.76 o
  -6 -13   2        9.59        8.12      1.64 o
  -5 -13   2        2.05        2.90      3.31 o
  -4 -13   2       31.86       29.54      2.12 o
  -3 -13   2       29.71       35.62      3.01 o
  -2 -13   2       16.51       20.46      1.98 o
  -1 -13   2        8.64        7.47      2.36 o
   0 -13   2        6.45        4.76      1.15 o
   1 -13   2        2.64       -1.04      1.04 o
   2 -13   2        4.95        3.23      1.44 o
   3 -13   2        3.94        2.16      1.52 o
   4 -13   2        0.03       -1.00      1.64 o
  -7 -12   2        2.48        2.56      1.48 o
  -6 -12   2       22.37       21.57      2.12 o
  -5 -12   2        0.00        0.54      1.02 o
  -4 -12   2        7.11        7.49      1.62 o
  -3 -12   2        4.15        3.75      0.70 o
  -2 -12   2        1.22        3.30      1.44 o
  -1 -12   2       19.01       25.04      1.20 o
   0 -12   2      119.67      130.58      6.26 o
   1 -12   2       54.67       57.59      4.41 o
   2 -12   2        0.83        0.48      1.12 o
   3 -12   2        7.74        6.79      1.68 o
   4 -12   2       10.04        3.47      1.76 o
   5 -12   2        1.29       -0.16      1.56 o
  -8 -11   2        0.89        4.22      1.71 o
  -7 -11   2        3.87        3.94      1.56 o
  -6 -11   2       44.68       45.91      2.84 o
  -5 -11   2        6.15        6.92      1.44 o
  -4 -11   2       13.19       10.23      1.32 o
  -3 -11   2        0.07       -0.15      0.56 o
  -2 -11   2       21.92       22.75      1.11 o
  -1 -11   2       14.74       11.74      2.38 o
   0 -11   2        1.66        2.63      0.60 o
   1 -11   2        0.08       -0.35      0.65 o
   2 -11   2       23.49       24.92      2.28 o
   3 -11   2       15.47       19.17      2.12 o
   4 -11   2        4.84        3.99      1.64 o
   5 -11   2       19.04       19.84      2.64 o
   6 -11   2       11.06       15.61      2.64 o
  -9 -10   2        0.02       -0.24      1.72 o
  -8 -10   2        2.93        3.03      1.63 o
  -7 -10   2        5.62        8.36      1.77 o
  -6 -10   2        5.55        6.23      1.50 o
  -5 -10   2        0.07        0.76      1.64 o
  -4 -10   2      209.86      208.03      4.33 o
  -3 -10   2        7.16        6.98      0.77 o
  -2 -10   2       45.06       42.55      1.36 o
  -1 -10   2       41.69       38.32      1.21 o
   0 -10   2       55.29       53.85      1.52 o
   1 -10   2       10.92        8.22      0.80 o
   2 -10   2       43.12       46.49      3.33 o
   3 -10   2        9.10       10.98      1.80 o
   4 -10   2        5.36        3.59      1.56 o
   5 -10   2        0.16        1.28      1.48 o
   6 -10   2        4.86        7.91      2.20 o
   7 -10   2       10.38       12.26      2.76 o
  -9  -9   2        0.28       -0.22      0.91 o
  -8  -9   2        4.83        4.18      0.94 o
  -7  -9   2        4.76        4.71      0.86 o
  -6  -9   2        0.00       -0.92      0.92 o
  -5  -9   2        0.37       -0.10      0.55 o
  -4  -9   2        5.60        3.67      0.51 o
  -3  -9   2      197.19      198.28      3.85 o
  -2  -9   2      150.84      143.08      2.85 o
  -1  -9   2       75.11       72.04      2.02 o
   0  -9   2        7.49        7.80      0.57 o
   1  -9   2        0.24        0.84      0.51 o
   2  -9   2       20.96       20.37      1.44 o
   3  -9   2       22.00       21.48      2.04 o
   4  -9   2        8.66        6.30      1.01 o
   5  -9   2        4.51        3.99      1.13 o
   6  -9   2        4.46        0.04      1.07 o
   7  -9   2        3.10        3.77      1.33 o
 -10  -8   2        1.10        2.60      3.43 o
  -9  -8   2        7.60        6.21      2.16 o
  -8  -8   2        0.12       -0.81      0.81 o
  -7  -8   2        4.61        3.91      0.88 o
  -6  -8   2       16.37       15.64      1.20 o
  -5  -8   2        2.10        2.04      0.57 o
  -4  -8   2        0.23       -0.20      0.36 o
  -3  -8   2        0.29        0.08      0.49 o
  -2  -8   2       34.74       42.99      0.97 o
  -1  -8   2       29.18       21.71      0.62 o
   0  -8   2      124.13      123.47      1.81 o
   1  -8   2        0.30       -0.02      0.39 o
   2  -8   2       32.56       43.17      1.17 o
   3  -8   2        1.41        5.21      0.81 o
   4  -8   2       10.80        7.02      1.03 o
   5  -8   2        2.52        2.18      1.01 o
   6  -8   2        0.22       -0.96      0.96 o
   7  -8   2        2.89        2.48      1.27 o
   8  -8   2        0.20        0.32      2.20 o
 -10  -7   2        0.01       -1.73      1.73 o
  -9  -7   2        0.03       -0.83      0.98 o
  -8  -7   2       19.78       18.23      1.44 o
  -7  -7   2       56.38       58.32      1.82 o
  -6  -7   2        0.02       -0.48      0.48 o
  -5  -7   2        0.13        0.53      0.42 o
  -4  -7   2      375.10      381.06      3.37 o
  -3  -7   2      285.79      305.45      3.04 o
  -2  -7   2        1.94        3.50      0.36 o
  -1  -7   2      176.69      155.01      2.08 o
   0  -7   2       92.59       85.45      1.41 o
   1  -7   2       12.72        9.32      0.51 o
   2  -7   2      174.63      178.06      2.24 o
   3  -7   2       29.39       31.88      1.02 o
   4  -7   2       29.15       31.15      1.28 o
   5  -7   2        2.30        3.60      0.88 o
   6  -7   2       42.90       37.34      2.24 o
   7  -7   2        7.75       10.68      2.62 o
   8  -7   2        5.69        7.11      2.28 o
 -10  -6   2        0.22        0.71      1.67 o
  -9  -6   2        1.51       -0.10      1.05 o
  -8  -6   2        6.45        5.71      0.99 o
  -7  -6   2       21.53       21.07      1.46 o
  -6  -6   2        0.93        0.57      0.54 o
  -5  -6   2       44.53       40.21      1.36 o
  -4  -6   2       12.85        7.33      0.39 o
  -3  -6   2        3.48       13.40      0.40 o
  -2  -6   2      617.17      637.57      5.08 o
  -1  -6   2      671.72      679.15      7.76 o
   0  -6   2      398.99      399.00      4.72 o
   1  -6   2        3.69        7.75      0.29 o
   2  -6   2        0.47        0.90      0.27 o
   3  -6   2        1.50        0.19      0.41 o
   4  -6   2      155.90      156.25      2.90 o
   5  -6   2      128.21      128.76      2.72 o
   6  -6   2        1.65        1.18      0.75 o
   7  -6   2       12.74       13.26      1.44 o
   8  -6   2       22.39       17.45      2.83 o
   9  -6   2        0.51       -2.12      2.12 o
 -10  -5   2       21.28       22.09      1.94 o
  -9  -5   2       33.79       33.96      1.91 o
  -8  -5   2       17.16       21.62      1.39 o
  -7  -5   2        9.84       10.10      0.87 o
  -6  -5   2       50.16       44.07      1.31 o
  -5  -5   2        0.51       -0.11      0.38 o
  -4  -5   2       27.79       33.08      0.70 o
  -3  -5   2        0.97        5.60      0.30 o
  -2  -5   2      344.77      369.03      3.25 o
  -1  -5   2      317.90      394.24      3.36 o
   0  -5   2     1113.83     1257.86     10.26 o
   1  -5   2      876.88      983.41      8.64 o
   2  -5   2      176.15      147.79      1.75 o
   3  -5   2      243.42      229.35      3.21 o
   4  -5   2      198.91      200.25      3.05 o
   5  -5   2       34.61       36.06      1.47 o
   6  -5   2       56.16       55.64      1.90 o
   7  -5   2       21.03       21.64      1.39 o
   8  -5   2        0.76       -1.07      1.07 o
   9  -5   2        0.89       -1.61      1.64 o
 -11  -4   2        5.63       -0.84      4.03 o
 -10  -4   2        6.48        5.87      1.60 o
  -9  -4   2        0.13       -1.02      1.02 o
  -8  -4   2       17.52       14.26      1.28 o
  -7  -4   2       32.65       36.24      1.43 o
  -6  -4   2       27.98       21.85      1.05 o
  -5  -4   2      190.28      177.28      3.91 o
  -4  -4   2      432.27      390.82      3.49 o
  -3  -4   2      403.89      368.49      3.19 o
  -2  -4   2      133.21      125.78      1.23 o
  -1  -4   2        8.15       14.22      0.37 o
   0  -4   2      314.82      305.16      2.96 o
   1  -4   2      175.68      150.54      1.41 o
   2  -4   2      202.89      262.48      2.61 o
   3  -4   2      227.05      263.67      4.38 o
   4  -4   2        8.84       14.51      1.13 o
   5  -4   2      145.57      131.58      2.73 o
   6  -4   2      347.68      352.31      7.08 o
   7  -4   2      149.44      168.00      3.65 o
   8  -4   2       37.54       38.24      2.91 o
   9  -4   2       11.94        9.78      1.63 o
  10  -4   2        2.40        2.52      2.91 o
 -10  -3   2       24.68       33.82      2.32 o
  -9  -3   2       40.57       44.30      2.97 o
  -8  -3   2       12.16       12.38      1.18 o
  -7  -3   2        4.13        3.34      0.73 o
  -6  -3   2        4.13        1.46      0.62 o
  -5  -3   2        9.79       13.41      0.62 o
  -4  -3   2       21.43       25.80      0.65 o
  -3  -3   2      228.24      250.05      2.25 o
  -2  -3   2      165.48      141.25      1.43 o
  -1  -3   2     2193.02     2128.13     16.38 o
   0  -3   2     1479.92     1423.56     10.40 o
   1  -3   2      337.51      306.11      2.45 o
   2  -3   2       20.78       17.88      0.53 o
   3  -3   2       49.21       71.76      1.02 o
   4  -3   2        0.02       -0.33      0.33 o
   5  -3   2        1.94        0.85      0.51 o
   6  -3   2        4.57        3.04      0.79 o
   7  -3   2       54.14       48.28      1.97 o
   8  -3   2       50.49       49.53      2.49 o
   9  -3   2       39.57       44.87      2.54 o
  10  -3   2        0.51       -1.10      1.65 o
 -10  -2   2        5.00        2.26      2.02 o
  -9  -2   2       72.56       70.23      2.94 o
  -8  -2   2       28.53       35.93      1.96 o
  -7  -2   2       76.69       74.43      1.98 o
  -6  -2   2      262.25      254.43      3.83 o
  -5  -2   2      196.44      187.59      3.75 o
  -4  -2   2       63.48       65.67      1.16 o
  -3  -2   2        5.60        2.60      0.26 o
  -2  -2   2       23.85       29.72      0.52 o
  -1  -2   2      271.07      357.64      2.92 o
   0  -2   2       23.26       48.72      0.49 o
   1  -2   2     1375.08     1549.41     10.85 o
   2  -2   2      599.95      544.47      4.64 o
   3  -2   2       50.40       16.27      0.90 o
   4  -2   2      500.47      482.95      5.93 o
   5  -2   2      343.82      358.72      4.82 o
   6  -2   2       45.54       44.15      1.66 o
   7  -2   2        0.09       -0.73      0.80 o
   8  -2   2       16.81       12.91      1.52 o
   9  -2   2        9.76        8.53      1.56 o
  10  -2   2       31.50       29.06      2.36 o
 -10  -1   2        3.21        1.36      1.44 o
  -9  -1   2        1.76       -0.41      1.13 o
  -8  -1   2        5.92        3.56      1.21 o
  -7  -1   2      154.21      158.19      3.07 o
  -6  -1   2       15.69       17.91      1.31 o
  -5  -1   2       23.83       17.89      0.75 o
  -4  -1   2     1305.54     1333.92     12.50 o
  -3  -1   2      569.34      506.63      4.41 o
  -2  -1   2      617.52      587.56      5.90 o
  -1  -1   2      258.04      244.12      2.14 o
   0  -1   2     3193.85     3416.95     23.01 o
   1  -1   2      504.37      575.37      4.57 o
   2  -1   2        5.93        2.68      0.37 o
   3  -1   2        3.40        0.87      0.28 o
   4  -1   2        2.13        4.48      0.44 o
   5  -1   2        0.46       -0.05      0.46 o
   6  -1   2      489.18      478.25      6.30 o
   7  -1   2      128.25      123.39      2.91 o
   8  -1   2        7.21        8.18      1.34 o
   9  -1   2        3.79        1.43      1.28 o
  10  -1   2        4.75        5.39      1.57 o
 -10   0   2       48.53       56.62      3.61 o
  -9   0   2        8.06        7.92      1.50 o
  -8   0   2        5.53        3.94      1.22 o
  -7   0   2       22.68       21.44      1.52 o
  -6   0   2       52.50       48.34      1.34 o
  -5   0   2      216.06      251.82      3.30 o
  -4   0   2        7.49       12.44      0.58 o
  -3   0   2       23.65       19.01      0.54 o
  -2   0   2      696.88      750.53      6.21 o
  -1   0   2       44.89       32.37      0.45 o
   0   0   2    10250.36    10961.40     79.05 o
   1   0   2     2060.76     2139.95     14.24 o
   2   0   2     1199.81     1105.75      7.88 o
   3   0   2      373.35      366.01      5.85 o
   4   0   2       56.72       56.69      1.28 o
   5   0   2        1.56        3.88      0.88 o
   6   0   2        2.74        4.85      0.77 o
   7   0   2       26.95       22.23      1.59 o
   8   0   2       61.94       56.11      2.47 o
   9   0   2       53.70       48.72      2.54 o
  10   0   2       13.37       16.45      1.85 o
 -10   1   2        6.87        9.82      1.73 o
  -9   1   2        0.42        0.03      1.13 o
  -8   1   2      113.45      112.55      3.43 o
  -7   1   2       41.94       42.67      1.77 o
  -6   1   2        0.79       -0.49      0.49 o
  -5   1   2      303.10      298.80      3.78 o
  -4   1   2      476.05      466.78      4.82 o
  -3   1   2      378.53      366.78      3.77 o
  -2   1   2        4.88        1.39      0.19 o
  -1   1   2     2075.75     2499.35     19.91 o
   0   1   2     1019.65     1252.22      9.56 o
   1   1   2     1351.49     1534.96      9.95 o
   2   1   2     2844.06     3292.42     24.28 o
   3   1   2     1192.70     1289.62     10.60 o
   4   1   2      273.67      249.59      3.10 o
   5   1   2      357.98      350.18      4.66 o
   6   1   2       46.37       41.11      1.41 o
   7   1   2        3.06        2.96      0.83 o
   8   1   2       24.01       24.33      1.77 o
   9   1   2        6.98        5.08      1.33 o
  10   1   2       14.55       14.51      1.89 o
 -10   2   2       26.06       24.75      2.77 o
  -9   2   2       53.03       51.89      2.90 o
  -8   2   2        5.52        6.80      1.37 o
  -7   2   2        0.04       -0.67      0.67 o
  -6   2   2       53.36       53.95      1.76 o
  -5   2   2       33.18       28.89      1.25 o
  -4   2   2       22.29       33.26      1.09 o
  -3   2   2      379.87      347.63      4.63 o
  -2   2   2      218.55      206.89      2.08 o
  -1   2   2     6531.90     6997.15     56.07 o
   0   2   2     1858.49     1809.07     15.47 o
   1   2   2     3944.34     4238.31     28.49 o
   2   2   2      238.97      299.86      2.78 o
   3   2   2       79.78       89.82      1.05 o
   4   2   2      398.28      462.22      8.48 o
   5   2   2      100.84      106.98      2.16 o
   6   2   2        0.41       -0.34      0.36 o
   7   2   2       54.60       60.91      2.02 o
   8   2   2        5.48        5.78      1.23 o
   9   2   2       33.55       41.95      3.15 o
  10   2   2       33.74       34.69      2.35 o
 -10   3   2        7.61        3.79      1.62 o
  -9   3   2       36.02       39.50      2.37 o
  -8   3   2      113.18      118.18      3.84 o
  -7   3   2       86.78       91.04      2.52 o
  -6   3   2       23.20       20.71      1.25 o
  -5   3   2      153.86      168.29      2.59 o
  -4   3   2       35.51       59.96      1.59 o
  -3   3   2      213.56      213.60      2.27 o
  -2   3   2      182.98      206.15      2.39 o
  -1   3   2     3227.20     3444.75     29.18 o
   0   3   2       36.08       38.98      0.58 o
   1   3   2     1512.06     1664.56     12.17 o
   2   3   2       52.16       18.84      0.52 o
   3   3   2     2695.46     2884.38     20.16 o
   4   3   2     1776.85     2030.73     18.73 o
   5   3   2       87.47       78.54      1.51 o
   6   3   2        4.29        3.84      1.12 o
   7   3   2        0.40       -0.32      0.85 o
   8   3   2        0.83        0.56      0.84 o
   9   3   2       21.74       17.49      1.73 o
  10   3   2        0.15       -0.82      1.88 o
 -10   4   2        0.02       -0.64      2.12 o
  -9   4   2        0.00        1.55      1.28 o
  -8   4   2       26.62       22.38      1.83 o
  -7   4   2       83.04       85.60      2.49 o
  -6   4   2      141.38      150.79      3.14 o
  -5   4   2       65.36       59.00      1.72 o
  -4   4   2       98.83       79.66      1.61 o
  -3   4   2      416.92      436.55      5.47 o
  -2   4   2     1531.57     1796.18     17.63 o
  -1   4   2      617.79      749.27      6.49 o
   0   4   2       36.92       22.48      1.11 o
   1   4   2       13.48       13.12      0.24 o
   2   4   2       30.10       34.50      0.44 o
   3   4   2      340.60      382.24      3.28 o
   4   4   2      555.68      727.67      6.35 o
   5   4   2      168.48      176.60      2.40 o
   6   4   2     1396.84     1509.57     17.53 o
   7   4   2      163.36      161.85      4.04 o
   8   4   2        8.61        9.81      1.07 o
   9   4   2        8.65        7.88      1.29 o
  10   4   2        8.21        7.56      1.42 o
  -9   5   2        5.72        5.35      2.14 o
  -8   5   2        0.79       -0.73      1.02 o
  -7   5   2       13.54        8.20      1.15 o
  -6   5   2      113.55      101.27      2.55 o
  -5   5   2       82.56       84.49      2.06 o
  -4   5   2        8.10        7.88      0.61 o
  -3   5   2      182.24      199.91      3.22 o
  -2   5   2     1120.91     1126.20     11.29 o
  -1   5   2     2326.09     2506.14     43.56 o
   0   5   2     2817.73     2958.38     36.60 o
   1   5   2      595.29      602.78      7.72 o
   2   5   2      502.90      580.55      4.87 o
   3   5   2       82.03      108.14      1.12 o
   4   5   2        6.22        8.88      0.41 o
   5   5   2       24.91       25.60      0.81 o
   6   5   2      627.00      688.23      8.63 o
   7   5   2        0.69       -0.35      0.86 o
   8   5   2      560.23      561.34      7.77 o
   9   5   2       87.41       95.88      2.98 o
  10   5   2        4.58        8.86      1.47 o
  -9   6   2       13.94        9.46      2.87 o
  -8   6   2       18.89       23.02      1.82 o
  -7   6   2        2.20        2.99      0.92 o
  -6   6   2        0.89        0.07      0.71 o
  -5   6   2        0.20       -0.55      0.55 o
  -4   6   2      132.27      115.53      2.07 o
  -3   6   2       11.15       13.49      0.58 o
  -2   6   2      148.60      190.21      2.76 o
  -1   6   2       78.54       66.39      1.23 o
   0   6   2       13.27       11.36      0.44 o
   1   6   2      416.46      454.93      5.31 o
   2   6   2     2898.59     3043.28     38.12 o
   3   6   2      703.29      668.42      6.06 o
   4   6   2      173.77      171.41      1.87 o
   5   6   2      111.56      116.71      1.61 o
   6   6   2       25.63       30.10      1.21 o
   7   6   2       32.08       27.37      1.27 o
   8   6   2      127.70      135.81      3.26 o
   9   6   2        2.93        3.99      1.04 o
  10   6   2       94.04       92.66      5.23 o
  -8   7   2        0.44        1.21      1.64 o
  -7   7   2       17.60       12.23      1.63 o
  -6   7   2       14.56       15.79      1.28 o
  -5   7   2       35.42       34.96      2.80 o
  -4   7   2      102.68       88.15      1.96 o
  -3   7   2      212.27      221.10      2.77 o
  -2   7   2     1123.27     1072.12     10.76 o
  -1   7   2       67.94       64.68      1.29 o
   0   7   2       53.23       66.28      1.53 o
   1   7   2       50.61       57.78      2.28 o
   2   7   2        7.98        8.15      0.66 o
   3   7   2        0.03        0.18      0.28 o
   4   7   2      259.59      288.00      2.79 o
   5   7   2      113.64      105.93      1.69 o
   6   7   2       28.48       31.36      1.19 o
   7   7   2       86.03       89.02      2.14 o
   8   7   2       16.17       18.77      1.41 o
   9   7   2        0.01        0.45      0.98 o
  10   7   2       13.19       12.36      1.93 o
  -8   8   2       16.21       15.57      2.22 o
  -7   8   2       23.43       24.99      2.09 o
  -6   8   2        0.03       -0.95      0.95 o
  -5   8   2        1.88       -0.11      0.84 o
  -4   8   2       42.33       34.43      1.69 o
  -3   8   2       30.79       25.39      1.34 o
  -2   8   2        3.24        0.09      0.57 o
  -1   8   2      256.98      265.23      3.48 o
   0   8   2      314.22      278.34     10.46 o
   1   8   2      244.75      228.33      8.27 o
   2   8   2      412.29      400.64      6.64 o
   3   8   2      115.47      102.80      1.71 o
   4   8   2        2.44        2.65      0.33 o
   5   8   2        0.02       -0.35      0.35 o
   6   8   2        1.25        2.71      0.57 o
   7   8   2        4.84        4.27      0.84 o
   8   8   2       16.15       14.02      1.41 o
   9   8   2       38.98       40.17      1.97 o
  10   8   2        0.59        0.45      2.56 o
  -8   9   2        0.07       -0.20      2.24 o
  -7   9   2       10.68       14.94      1.74 o
  -6   9   2        9.19       11.69      1.40 o
  -5   9   2        3.83        3.70      1.38 o
  -4   9   2        1.01       -0.46      0.73 o
  -3   9   2      117.73      109.55      3.09 o
  -2   9   2        2.51        0.54      0.48 o
  -1   9   2       42.60       36.94      1.11 o
   0   9   2        5.61        2.32      1.92 o
   1   9   2      180.21      211.81      5.39 o
   2   9   2       41.63       43.06      2.12 o
   3   9   2        2.80        0.89      0.42 o
   4   9   2       89.04       80.39      1.90 o
   5   9   2       46.69       44.89      1.11 o
   6   9   2        0.35       -0.76      0.76 o
   7   9   2        7.72        5.98      0.87 o
   8   9   2       11.60       12.78      1.55 o
   9   9   2        3.11        2.10      1.15 o
  -7  10   2        0.74        2.91      2.16 o
  -6  10   2        3.35        2.32      2.04 o
  -5  10   2        2.27        1.36      1.56 o
  -4  10   2        0.60       -0.56      1.08 o
  -3  10   2       35.00       33.18      2.44 o
  -2  10   2       63.26       59.54      1.95 o
  -1  10   2       42.46       44.06      1.31 o
   0  10   2       13.15       16.09      2.95 o
   1  10   2      114.60      112.39      3.67 o
   2  10   2       28.44       29.67      1.93 o
   3  10   2        0.36        0.14      0.42 o
   4  10   2        1.34        1.65      0.56 o
   5  10   2       40.01       38.98      1.83 o
   6  10   2        1.46        0.28      0.72 o
   7  10   2        3.90        2.74      1.87 o
   8  10   2       20.09       26.09      1.73 o
   9  10   2        0.83        0.03      1.03 o
  -6  11   2        4.04        4.15      2.04 o
  -5  11   2       12.13        6.79      2.16 o
  -4  11   2        0.77       -0.88      1.32 o
  -3  11   2        0.48       -0.88      0.88 o
  -2  11   2       25.86       27.40      1.62 o
  -1  11   2        1.02        1.35      0.48 o
   0  11   2       74.58       72.31      5.51 o
   1  11   2       21.22       25.43      3.43 o
   2  11   2        8.24       10.42      2.68 o
   3  11   2      123.60      116.91      3.36 o
   4  11   2       73.73       70.81      2.36 o
   5  11   2        1.91        1.72      1.09 o
   6  11   2        1.62        1.50      1.32 o
   7  11   2        9.53        6.98      1.65 o
   8  11   2        0.51       -1.07      1.54 o
   9  11   2        2.22        1.56      2.87 o
  -5  12   2       23.04       20.08      2.68 o
  -4  12   2        1.46        1.52      1.56 o
  -3  12   2        3.57        4.71      1.52 o
  -2  12   2       19.62       25.87      1.52 o
  -1  12   2        0.20       -0.47      0.47 o
   0  12   2        6.70        9.06      3.03 o
   1  12   2        1.37       -1.88      2.12 o
   2  12   2        6.86        5.87      2.76 o
   3  12   2       13.49       10.70      1.28 o
   4  12   2       11.46        8.51      1.21 o
   5  12   2       12.76       12.71      1.61 o
   6  12   2       27.15       28.18      2.38 o
   7  12   2        9.16       10.53      1.88 o
   8  12   2        0.93        0.86      1.55 o
  -4  13   2        0.64       -1.04      1.16 o
  -3  13   2       34.48       49.63      3.27 o
  -2  13   2       17.44       23.44      2.12 o
  -1  13   2       10.46       16.49      1.94 o
   1  13   2       26.24       29.59      4.47 o
   2  13   2        0.09       -0.52      2.48 o
   3  13   2        7.91        7.00      1.00 o
   4  13   2        1.32        1.47      0.93 o
   5  13   2       38.43       35.42      2.34 o
   6  13   2       21.65       18.13      2.03 o
   7  13   2        3.86        5.49      1.78 o
  -3  14   2        0.12       -0.68      1.00 o
  -2  14   2        6.48        6.55      1.36 o
  -1  14   2       49.25       53.98      2.72 o
   1  14   2        7.53       14.25      3.95 o
   2  14   2       15.78       27.63      4.35 o
   3  14   2        9.39       11.41      1.07 o
   4  14   2        0.41       -0.23      0.98 o
   5  14   2        9.76       10.07      2.95 o
   6  14   2        0.30       -0.18      1.36 o
  -1  15   2        0.74        1.40      0.88 o
   2  15   2       10.40       15.09      4.19 o
   3  15   2        1.20        1.04      2.99 o
   4  15   2        3.34        0.29      2.02 o
  -5 -14   3       10.63       11.69      1.81 o
  -4 -14   3        1.53        2.71      1.15 o
  -3 -14   3        1.26        0.33      1.44 o
  -2 -14   3        2.51        3.61      1.17 o
  -1 -14   3        6.53        3.57      1.46 o
   0 -14   3       15.36       11.66      1.57 o
   1 -14   3        1.94        5.43      1.52 o
   2 -14   3        0.19       -1.00      1.52 o
  -6 -13   3        5.49        2.96      1.54 o
  -5 -13   3        4.89        4.46      1.37 o
  -4 -13   3        1.00       -0.34      1.80 o
  -3 -13   3        0.09        0.39      1.58 o
  -2 -13   3        0.46       -0.71      0.87 o
  -1 -13   3       26.36       27.34      4.29 o
   0 -13   3        5.72        4.08      0.84 o
   1 -13   3       31.37       33.90      2.72 o
   2 -13   3       29.36       29.15      2.76 o
   3 -13   3        7.52        9.42      2.08 o
  -7 -12   3        8.59       10.77      1.95 o
  -6 -12   3        2.05        1.91      1.32 o
  -5 -12   3       12.16       14.53      1.73 o
  -4 -12   3       38.78       31.80      2.12 o
  -3 -12   3        0.29       -0.56      0.86 o
  -2 -12   3        0.62        0.21      0.62 o
  -1 -12   3        5.20        3.57      0.80 o
   0 -12   3        0.09       -0.92      1.60 o
   1 -12   3        4.88        5.06      1.20 o
   2 -12   3       11.35       12.10      1.76 o
   3 -12   3       79.46       89.76      4.67 o
   4 -12   3       40.02       50.07      3.91 o
   5 -12   3        4.54        4.43      2.16 o
  -8 -11   3        4.00        0.57      2.64 o
  -7 -11   3        1.25        2.99      1.46 o
  -6 -11   3        9.90        9.94      1.79 o
  -5 -11   3       33.97       31.04      2.95 o
  -4 -11   3        1.73        1.10      0.97 o
  -3 -11   3        0.05        0.65      0.62 o
  -2 -11   3      209.50      200.02      4.04 o
  -1 -11   3       64.79       68.91      2.39 o
   0 -11   3       16.91       21.24      1.24 o
   1 -11   3        2.84        2.62      1.08 o
   2 -11   3        0.55       -0.88      0.88 o
   3 -11   3       12.05       11.02      1.80 o
   4 -11   3       22.88       27.43      2.76 o
   5 -11   3       39.37       39.57      3.63 o
   6 -11   3        4.18        5.67      2.24 o
  -9 -10   3       18.88       21.83      2.76 o
  -8 -10   3       25.85       27.99      2.76 o
  -7 -10   3       26.92       24.67      2.42 o
  -6 -10   3       44.98       45.87      3.13 o
  -5 -10   3        8.82       11.21      1.53 o
  -4 -10   3       28.39       28.17      1.99 o
  -3 -10   3        2.95        3.51      0.72 o
  -2 -10   3       21.54       18.48      1.72 o
  -1 -10   3       24.29       24.99      1.18 o
   0 -10   3      196.81      191.75      3.85 o
   1 -10   3       56.42       71.94      2.15 o
   2 -10   3      194.24      221.60      7.27 o
   3 -10   3       91.79       91.44      4.43 o
   4 -10   3        7.05        5.03      1.84 o
   5 -10   3       13.97        8.54      2.08 o
   6 -10   3        8.85        8.35      2.24 o
  -9  -9   3        4.70        4.98      1.17 o
  -8  -9   3        6.16        6.37      1.01 o
  -7  -9   3       66.69       75.29      2.24 o
  -6  -9   3      141.64      148.65      3.02 o
  -5  -9   3      132.50      135.63      2.57 o
  -4  -9   3       72.34       72.91      2.04 o
  -3  -9   3        1.20        0.93      0.71 o
  -2  -9   3       11.47       11.28      1.32 o
  -1  -9   3        0.50        0.10      0.38 o
   0  -9   3        1.53        0.81      0.84 o
   1  -9   3       20.54       20.26      1.37 o
   2  -9   3      163.41      152.10      4.67 o
   3  -9   3       58.66       74.03      2.24 o
   4  -9   3      184.32      211.07      5.04 o
   5  -9   3       86.47       97.83      3.36 o
   6  -9   3        1.48        2.59      1.74 o
   7  -9   3       10.41       10.66      2.60 o
  -9  -8   3        0.09       -0.53      1.03 o
  -8  -8   3        0.47        0.67      0.89 o
  -7  -8   3       40.02       45.24      1.82 o
  -6  -8   3       13.52       14.11      1.03 o
  -5  -8   3       63.51       67.62      1.78 o
  -4  -8   3        1.51        1.40      0.59 o
  -3  -8   3      170.38      158.80      1.84 o
  -2  -8   3      659.71      639.77      8.60 o
  -1  -8   3      149.66      156.15      2.28 o
   0  -8   3       70.07       60.56      1.41 o
   1  -8   3       34.27       34.90      1.63 o
   2  -8   3      224.38      221.90      3.88 o
   3  -8   3       89.19       87.02      2.63 o
   4  -8   3       29.73       26.73      1.68 o
   5  -8   3       14.02       15.77      1.53 o
   6  -8   3       36.47       43.14      3.49 o
   7  -8   3       14.00       14.39      2.36 o
   8  -8   3        3.83        4.79      2.56 o
 -10  -7   3        6.91       11.94      4.15 o
  -9  -7   3       35.54       36.81      3.00 o
  -8  -7   3       60.92       65.30      2.43 o
  -7  -7   3       38.73       43.83      1.60 o
  -6  -7   3        6.75        6.60      0.76 o
  -5  -7   3       44.13       44.76      1.19 o
  -4  -7   3        8.16        6.70      0.45 o
  -3  -7   3      186.01      206.06      2.75 o
  -2  -7   3        0.20        1.23      0.20 o
  -1  -7   3        0.55        0.23      0.33 o
   0  -7   3      403.16      339.18      4.24 o
   1  -7   3      659.59      685.60      5.93 o
   2  -7   3       16.37       22.00      0.66 o
   3  -7   3      103.61      102.78      2.26 o
   4  -7   3      324.70      342.93      9.70 o
   5  -7   3       84.97       85.92      2.60 o
   6  -7   3        0.54        0.86      1.06 o
   7  -7   3        1.15        0.68      1.17 o
   8  -7   3       21.46       15.57      2.87 o
 -10  -6   3        0.90       -0.17      1.54 o
  -9  -6   3        0.51        1.54      1.09 o
  -8  -6   3       18.56       22.60      1.36 o
  -7  -6   3       42.97       45.38      1.50 o
  -6  -6   3      156.51      163.34      2.65 o
  -5  -6   3       15.57       13.95      0.75 o
  -4  -6   3        0.12        0.85      0.30 o
  -3  -6   3      332.35      326.14      2.89 o
  -2  -6   3      109.52      110.58      1.24 o
  -1  -6   3      182.66      190.92      2.89 o
   0  -6   3        4.58       12.91      0.50 o
   1  -6   3       90.11      122.39      1.35 o
   2  -6   3      485.79      465.47      3.98 o
   3  -6   3      292.33      311.09      3.56 o
   4  -6   3       47.35       46.79      1.53 o
   5  -6   3       35.60       35.72      1.48 o
   6  -6   3       65.06       74.51      2.21 o
   7  -6   3       22.15       23.45      1.69 o
   8  -6   3       15.86       16.97      2.91 o
 -10  -5   3       32.23       31.44      2.15 o
  -9  -5   3       15.89       19.10      1.63 o
  -8  -5   3       26.16       27.42      1.35 o
  -7  -5   3       49.81       46.36      1.51 o
  -6  -5   3       18.65       21.19      0.95 o
  -5  -5   3      187.39      178.99      2.67 o
  -4  -5   3      104.40      130.57      1.61 o
  -3  -5   3      100.12      106.66      1.23 o
  -2  -5   3       75.32      111.68      1.23 o
  -1  -5   3        0.11        6.40      0.28 o
   0  -5   3      400.19      365.51      3.44 o
   1  -5   3     1412.91     1436.00     11.14 o
   2  -5   3      526.55      589.49      5.08 o
   3  -5   3      259.36      319.07      3.19 o
   4  -5   3      532.34      548.34      7.61 o
   5  -5   3       54.32       52.18      1.73 o
   6  -5   3        0.35        0.01      0.71 o
   7  -5   3        6.37        5.94      1.18 o
   8  -5   3       22.72       24.68      2.33 o
   9  -5   3        0.01       -1.47      3.47 o
 -10  -4   3        1.03       -1.33      1.33 o
  -9  -4   3       13.61       14.93      1.62 o
  -8  -4   3      163.33      166.14      3.28 o
  -7  -4   3      123.48      136.07      3.19 o
  -6  -4   3      121.41      116.25      2.31 o
  -5  -4   3      132.83      129.92      2.10 o
  -4  -4   3      233.78      222.02      2.37 o
  -3  -4   3      280.55      287.89      2.62 o
  -2  -4   3       15.61       43.78      0.72 o
  -1  -4   3       30.44       20.99      0.45 o
   0  -4   3      149.60      200.38      1.80 o
   1  -4   3        4.09       16.42      0.40 o
   2  -4   3      183.05      178.37      1.84 o
   3  -4   3     1216.43     1262.76     11.35 o
   4  -4   3      585.99      593.09      7.54 o
   5  -4   3      177.83      183.07      3.42 o
   6  -4   3      231.32      236.82      4.33 o
   7  -4   3       97.74      106.46      3.00 o
   8  -4   3       10.49        8.02      1.74 o
   9  -4   3        3.14        3.18      1.37 o
 -10  -3   3        0.63       -0.31      1.33 o
  -9  -3   3       20.79       16.28      1.72 o
  -8  -3   3        3.59        2.80      0.99 o
  -7  -3   3        0.29       -0.06      0.64 o
  -6  -3   3       59.33       64.14      1.70 o
  -5  -3   3      125.48      143.35      2.05 o
  -4  -3   3      353.47      319.27      3.27 o
  -3  -3   3      579.51      568.79      5.80 o
  -2  -3   3      382.06      322.56      3.54 o
  -1  -3   3       92.62      173.53      1.68 o
   0  -3   3     1319.01     1577.81     11.53 o
   1  -3   3      420.08      569.47      4.60 o
   2  -3   3      265.71      284.18      2.66 o
   3  -3   3        0.21        0.36      0.26 o
   4  -3   3       32.97       42.85      1.10 o
   5  -3   3      154.92      150.39      2.96 o
   6  -3   3       24.54       25.18      1.35 o
   7  -3   3      148.12      155.68      3.49 o
   8  -3   3      122.79      128.87      3.85 o
   9  -3   3       19.93       25.99      2.12 o
  10  -3   3        1.72        2.14      1.82 o
 -10  -2   3        0.17       -1.19      1.19 o
  -9  -2   3        3.03        2.27      1.30 o
  -8  -2   3       25.33       27.78      1.58 o
  -7  -2   3      132.92      133.26      2.71 o
  -6  -2   3        6.60        4.60      0.75 o
  -5  -2   3       14.33       17.96      0.74 o
  -4  -2   3       31.16       41.85      1.31 o
  -3  -2   3       47.11       81.01      1.13 o
  -2  -2   3       62.25       67.90      1.11 o
  -1  -2   3       65.87       69.78      0.80 o
   0  -2   3      977.64      967.03      6.59 o
   1  -2   3      725.01      607.71      4.26 o
   2  -2   3     2364.49     2512.71     22.09 o
   3  -2   3     1616.09     1789.51     16.53 o
   4  -2   3       25.14       32.48      0.95 o
   5  -2   3       16.04       16.33      0.86 o
   6  -2   3       15.96       17.18      1.38 o
   7  -2   3       91.32       83.92      2.44 o
   8  -2   3       26.59       24.93      1.88 o
   9  -2   3        0.34       -0.84      1.28 o
  10  -2   3       37.57       38.28      4.49 o
 -10  -1   3        4.54        1.40      1.38 o
  -9  -1   3        7.18        6.15      1.54 o
  -8  -1   3        2.11        2.79      1.10 o
  -7  -1   3        3.86        4.73      0.82 o
  -6  -1   3       37.78       38.92      1.24 o
  -5  -1   3      379.38      358.47      4.36 o
  -4  -1   3       61.33       55.11      1.18 o
  -3  -1   3       24.38       13.07      0.68 o
  -2  -1   3       33.75       42.15      0.75 o
  -1  -1   3        6.07       12.70      0.37 o
   0  -1   3       26.35       23.29      0.94 o
   1  -1   3      167.95      116.31      1.01 o
   2  -1   3      232.42      310.27      2.98 o
   3  -1   3      799.11      828.16      8.08 o
   4  -1   3      705.59      654.09      7.76 o
   5  -1   3      268.17      253.91      3.69 o
   6  -1   3       64.24       60.03      1.96 o
   7  -1   3       62.82       62.72      2.62 o
   8  -1   3        0.96        0.59      1.09 o
   9  -1   3        0.95       -0.89      1.27 o
  10  -1   3        8.27        7.99      1.73 o
 -10   0   3        5.34        5.07      1.60 o
  -9   0   3        3.36        2.80      1.36 o
  -8   0   3        7.31        5.40      1.21 o
  -7   0   3       20.94       22.03      1.35 o
  -6   0   3       61.42       68.26      1.59 o
  -5   0   3        0.00       -0.04      0.44 o
  -4   0   3        7.17        9.25      0.64 o
  -3   0   3       40.99       26.89      0.80 o
  -2   0   3       83.90       65.14      0.81 o
  -1   0   3     1041.36      972.86      7.52 o
   0   0   3      467.93      438.64      3.34 o
   1   0   3        3.13        1.01      0.17 o
   2   0   3      719.03      799.05      8.06 o
   3   0   3       46.57       33.45      0.76 o
   4   0   3        0.58        0.16      0.37 o
   5   0   3       48.40       61.84      1.51 o
   6   0   3      158.15      160.16      2.86 o
   7   0   3       11.13        9.84      1.24 o
   8   0   3        3.82        3.50      1.48 o
   9   0   3       16.47       16.77      1.82 o
  10   0   3       12.83       14.80      1.91 o
 -10   1   3        0.50        2.29      1.48 o
  -9   1   3       38.99       36.45      2.26 o
  -8   1   3       30.15       32.40      2.06 o
  -7   1   3       24.83       20.58      1.85 o
  -6   1   3       20.71       20.25      0.93 o
  -5   1   3      147.94      167.33      2.56 o
  -4   1   3        7.32        9.47      0.60 o
  -3   1   3        0.09        1.36      0.30 o
  -2   1   3      635.06      616.24      6.02 o
  -1   1   3      971.33     1056.38      8.58 o
   0   1   3      323.37      383.39      3.12 o
   1   1   3     1250.95     1353.09      9.85 o
   2   1   3      999.58     1039.11      7.58 o
   3   1   3       16.26        7.49      0.41 o
   4   1   3      374.00      359.97      4.22 o
   5   1   3       13.06       12.12      0.77 o
   6   1   3      132.17      132.22      3.81 o
   7   1   3        7.94        7.16      0.97 o
   8   1   3        7.65       10.47      1.39 o
   9   1   3       11.79        9.96      1.59 o
  10   1   3       11.76       11.94      1.77 o
 -10   2   3        1.29        0.99      2.30 o
  -9   2   3       10.57       10.78      1.69 o
  -8   2   3        8.02       10.88      1.51 o
  -7   2   3       13.55        9.44      1.28 o
  -6   2   3       35.55       32.65      1.28 o
  -5   2   3       94.78       85.29      1.82 o
  -4   2   3       61.81       53.07      1.11 o
  -3   2   3      287.87      356.15      4.00 o
  -2   2   3       38.70       16.65      0.51 o
  -1   2   3      178.35      165.51      1.58 o
   0   2   3      181.58      169.64      1.58 o
   1   2   3      112.84       91.55      0.81 o
   2   2   3       84.75       82.90      0.86 o
   3   2   3        7.69        7.09      0.33 o
   4   2   3       59.78       78.76      1.42 o
   5   2   3       48.61       47.23      1.36 o
   6   2   3      248.57      232.27      4.14 o
   7   2   3        6.21        6.38      0.96 o
   8   2   3       13.62       11.31      1.44 o
   9   2   3       12.01       10.08      1.63 o
  10   2   3        0.06       -0.78      1.20 o
 -10   3   3        4.17        3.00      1.91 o
  -9   3   3       20.73       13.33      1.71 o
  -8   3   3        1.97       -0.02      1.19 o
  -7   3   3        0.61       -0.50      0.89 o
  -6   3   3      108.99      107.56      2.59 o
  -5   3   3        0.02       -0.22      0.46 o
  -4   3   3       31.04       38.15      0.91 o
  -3   3   3        0.56        1.86      0.30 o
  -2   3   3      519.73      656.53      8.13 o
  -1   3   3       43.93       51.85      0.72 o
   0   3   3      844.72      899.59      7.75 o
   1   3   3      506.79      446.13      3.41 o
   2   3   3        3.87       10.45      0.28 o
   3   3   3      281.22      300.64      2.57 o
   4   3   3      189.57      205.40      2.19 o
   5   3   3       40.20       49.72      1.07 o
   6   3   3        8.93       12.04      1.21 o
   7   3   3        2.31        2.53      0.80 o
   8   3   3        1.41       -0.99      1.07 o
   9   3   3        8.03        8.45      1.36 o
  10   3   3        4.07        6.69      1.45 o
 -10   4   3        2.60        5.73      1.99 o
  -9   4   3        0.07       -0.99      1.17 o
  -8   4   3        0.08       -1.06      1.06 o
  -7   4   3       90.53       90.92      2.59 o
  -6   4   3        0.11       -0.71      0.71 o
  -5   4   3      185.01      184.95      3.39 o
  -4   4   3       55.88       56.96      1.34 o
  -3   4   3        2.65       -0.22      0.30 o
  -2   4   3      124.60       84.56      2.05 o
  -1   4   3       12.17        3.28      0.27 o
   0   4   3      592.83      654.47      6.10 o
   1   4   3       46.04       53.52      0.74 o
   2   4   3        1.46        1.50      0.19 o
   3   4   3        8.35       18.51      0.48 o
   4   4   3       14.50        9.65      0.45 o
   5   4   3      704.35      688.89      7.12 o
   6   4   3        6.47        8.23      0.85 o
   7   4   3       31.49       34.47      1.43 o
   8   4   3        0.08        1.24      0.82 o
   9   4   3        0.59       -0.75      1.01 o
  10   4   3        0.20        1.09      1.29 o
  -9   5   3        6.89        8.11      1.95 o
  -8   5   3       12.32       12.05      1.74 o
  -7   5   3       39.53       36.31      3.33 o
  -6   5   3       75.51       76.30      2.22 o
  -5   5   3      112.83      114.15      2.51 o
  -4   5   3       17.54       16.09      0.79 o
  -3   5   3       22.24        9.87      0.66 o
  -2   5   3       64.44       87.18      1.48 o
  -1   5   3      906.19     1029.57     11.22 o
   0   5   3       92.09      140.99      1.84 o
   1   5   3      242.67      222.75      2.01 o
   2   5   3      508.71      536.43      4.58 o
   3   5   3       83.23       88.78      1.04 o
   4   5   3       10.60        9.65      0.41 o
   5   5   3       77.44       88.24      1.56 o
   6   5   3       65.13       72.68      1.69 o
   7   5   3       58.03       59.53      1.82 o
   8   5   3        6.89        8.00      1.15 o
   9   5   3        1.05        0.96      1.08 o
  10   5   3        1.20        2.56      1.38 o
  -9   6   3        0.19        0.96      2.48 o
  -8   6   3        1.27       -1.29      1.29 o
  -7   6   3       13.29       12.78      1.36 o
  -6   6   3        9.85        8.52      0.98 o
  -5   6   3      157.82      146.65      2.94 o
  -4   6   3      224.90      237.09      3.43 o
  -3   6   3      549.44      556.73      6.04 o
  -2   6   3        4.68        3.00      0.35 o
  -1   6   3       10.96       17.74      0.47 o
   0   6   3       19.93       42.09      5.01 o
   1   6   3      316.06      306.19      4.24 o
   2   6   3      122.45      109.68      1.11 o
   3   6   3        0.00        0.36      0.27 o
   4   6   3        4.04        5.30      0.36 o
   5   6   3       17.81       18.60      0.78 o
   6   6   3        6.26        6.04      0.68 o
   7   6   3       91.84      103.35      2.37 o
   8   6   3      143.35      150.77      3.18 o
   9   6   3        0.23        0.77      0.89 o
  10   6   3       10.82       10.20      2.20 o
  -8   7   3        9.40       12.26      1.82 o
  -7   7   3        2.24        1.67      1.24 o
  -6   7   3        4.38        5.37      1.00 o
  -5   7   3       10.38        7.80      0.97 o
  -4   7   3       22.66       19.71      0.97 o
  -3   7   3      702.42      691.17      7.34 o
  -2   7   3        4.20        0.30      0.69 o
  -1   7   3       16.49       11.30      0.58 o
   0   7   3      111.29       90.27      2.43 o
   1   7   3     1122.30     1138.35     17.15 o
   2   7   3      332.08      348.04      4.28 o
   3   7   3       29.36       29.77      0.50 o
   4   7   3       46.90       39.67      0.77 o
   5   7   3       11.55        9.05      0.52 o
   6   7   3        4.14        2.87      0.53 o
   7   7   3        0.63       -0.63      0.63 o
   8   7   3       53.67       53.12      2.09 o
   9   7   3        5.83        6.99      1.21 o
  10   7   3       65.99       71.42      3.26 o
  -8   8   3       10.89       11.43      2.60 o
  -7   8   3       27.02       24.15      2.06 o
  -6   8   3       19.07       23.27      1.80 o
  -5   8   3        2.51        4.02      0.99 o
  -4   8   3        3.76        4.36      0.86 o
  -3   8   3        9.55        8.66      0.72 o
  -2   8   3        4.19        3.09      0.56 o
  -1   8   3      138.18      134.20      2.03 o
   0   8   3       13.88       11.30      1.02 o
   1   8   3        6.07        5.42      0.98 o
   2   8   3       18.42       12.89      0.86 o
   3   8   3      418.48      410.31      5.16 o
   4   8   3      435.71      446.78      4.03 o
   5   8   3       28.99       32.71      0.90 o
   6   8   3        3.75        3.64      0.58 o
   7   8   3        0.71       -0.69      0.69 o
   8   8   3        0.19       -0.63      0.81 o
   9   8   3        9.30       10.06      1.26 o
  10   8   3       23.34       21.92      2.61 o
  -8   9   3       23.24       14.18      2.56 o
  -7   9   3       10.36        5.93      2.62 o
  -6   9   3        5.54        4.84      1.23 o
  -5   9   3       12.76       11.71      1.32 o
  -4   9   3      143.27      143.16      3.64 o
  -3   9   3        2.17        1.66      1.90 o
  -2   9   3       19.56       16.30      1.03 o
  -1   9   3       64.94       59.99      1.60 o
   0   9   3      398.31      381.83     14.01 o
   1   9   3      101.53      102.82      3.43 o
   2   9   3       45.15       44.49      2.23 o
   3   9   3        0.85        0.56      0.44 o
   4   9   3        0.03       -0.22      0.48 o
   5   9   3       19.69       17.54      1.06 o
   6   9   3      178.89      182.26      2.73 o
   7   9   3       25.08       28.05      1.36 o
   8   9   3        7.52        8.45      1.05 o
   9   9   3        0.17        1.13      0.96 o
  -7  10   3       15.02       13.66      2.87 o
  -6  10   3       36.70       31.86      3.43 o
  -5  10   3       31.17       33.46      3.11 o
  -4  10   3       43.01       46.48      3.23 o
  -3  10   3        0.25       -0.32      1.04 o
  -2  10   3        4.85        3.63      0.72 o
  -1  10   3       28.25       23.59      1.03 o
   0  10   3        8.81        6.39      2.36 o
   1  10   3      223.89      213.68      5.69 o
   2  10   3      315.05      302.72     10.48 o
   3  10   3       69.98       68.58      2.34 o
   4  10   3        2.82        2.06      0.61 o
   5  10   3        4.87        5.28      0.99 o
   6  10   3        0.29        0.13      0.64 o
   7  10   3        0.45       -0.81      0.81 o
   8  10   3       17.05       16.66      1.70 o
   9  10   3        0.11        0.36      1.06 o
  -6  11   3        9.40        9.70      2.32 o
  -5  11   3       57.68       64.92      4.35 o
  -4  11   3      128.74      134.72      5.75 o
  -3  11   3       23.71       26.67      2.28 o
  -2  11   3       11.09       11.38      1.32 o
  -1  11   3        5.88        3.38      0.58 o
   0  11   3       11.53       11.46      1.45 o
   1  11   3       52.79       53.96      2.56 o
   2  11   3        0.17       -0.98      0.98 o
   3  11   3      122.62      124.53      5.42 o
   4  11   3       70.55       73.89      1.91 o
   5  11   3       25.61       28.91      2.55 o
   6  11   3       20.88       22.03      2.04 o
   7  11   3       20.91       22.08      2.25 o
   8  11   3        0.18       -0.75      2.04 o
  -5  12   3       17.29       18.41      2.68 o
  -4  12   3        8.71        4.11      1.68 o
  -3  12   3       19.77       20.56      2.24 o
  -2  12   3       42.24       47.99      2.76 o
  -1  12   3       71.63       72.27      2.05 o
   1  12   3       21.65       21.16      3.51 o
   2  12   3        6.76        7.03      2.83 o
   3  12   3        0.09       -0.36      0.49 o
   4  12   3        0.03        0.40      0.65 o
   5  12   3       22.09       18.16      3.63 o
   6  12   3        4.41        2.07      1.36 o
   7  12   3        2.18        3.03      1.55 o
   8  12   3        0.13        0.45      1.48 o
  -4  13   3        1.43        2.08      1.40 o
  -3  13   3        1.09        0.88      1.24 o
  -2  13   3        0.22        0.08      1.04 o
  -1  13   3       21.10       14.43      1.00 o
   1  13   3       21.20       20.48      4.03 o
   2  13   3       91.13       84.21      6.43 o
   3  13   3       21.56       22.22      1.10 o
   4  13   3        5.72        9.52      1.25 o
   5  13   3       32.45       31.20      2.29 o
   6  13   3       16.45       14.83      3.75 o
   7  13   3        1.40        0.09      3.39 o
  -3  14   3        0.01       -0.08      1.08 o
  -2  14   3        1.64        2.95      1.20 o
  -1  14   3       21.84       24.80      2.04 o
   1  14   3        4.29        2.36      3.23 o
   2  14   3        0.13       -0.72      2.83 o
   3  14   3        1.39        1.20      0.57 o
   4  14   3       29.45       27.21      3.59 o
   5  14   3        3.80        4.17      1.33 o
   6  14   3        3.45        5.11      1.76 o
  -1  15   3        0.01        0.84      0.80 o
   2  15   3       33.32       43.76      5.79 o
   3  15   3        4.56        5.86      2.42 o
   4  15   3        0.62       -0.06      1.24 o
  -4 -14   4        5.25        5.13      1.44 o
  -3 -14   4        0.00        0.87      1.03 o
  -2 -14   4        3.52        2.32      1.94 o
  -1 -14   4        8.13        5.95      1.34 o
   0 -14   4        5.35        4.53      1.28 o
   1 -14   4       11.46       10.15      1.80 o
  -6 -13   4        5.10        4.24      1.73 o
  -5 -13   4        1.34        3.78      1.38 o
  -4 -13   4       17.59       17.25      2.28 o
  -3 -13   4       24.00       23.59      2.62 o
  -2 -13   4       14.24       17.72      2.26 o
  -1 -13   4       11.11        7.04      1.54 o
   0 -13   4       22.67       22.71      1.88 o
   1 -13   4       22.87       18.16      1.52 o
   2 -13   4        3.86        1.32      1.44 o
   3 -13   4        5.59        7.43      2.24 o
  -7 -12   4        4.20        3.55      1.73 o
  -6 -12   4        9.29       11.41      2.46 o
  -5 -12   4        0.34        0.83      1.16 o
  -4 -12   4       10.84       12.00      1.50 o
  -3 -12   4        0.02       -0.91      0.92 o
  -2 -12   4        3.31        2.53      0.99 o
  -1 -12   4       30.19       29.16      1.96 o
   0 -12   4       58.22       64.53      5.81 o
   1 -12   4       48.94       51.67      3.75 o
   2 -12   4        8.23       10.34      1.84 o
   3 -12   4        8.83        6.99      1.88 o
   4 -12   4        4.42       -1.40      1.56 o
  -8 -11   4        0.92        0.86      1.84 o
  -7 -11   4        5.74        5.59      2.58 o
  -6 -11   4       31.32       38.31      3.13 o
  -5 -11   4       14.12       15.74      1.87 o
  -4 -11   4        0.13       -1.34      3.23 o
  -3 -11   4        5.84        5.59      2.54 o
  -2 -11   4        7.36       10.08      1.30 o
  -1 -11   4       14.27       14.44      1.08 o
   0 -11   4       37.54       30.90      1.69 o
   1 -11   4       14.46       12.38      2.04 o
   2 -11   4       11.99       16.33      2.04 o
   3 -11   4        5.65        4.55      1.68 o
   4 -11   4        0.07        1.12      1.56 o
   5 -11   4        8.32        6.99      2.16 o
  -8 -10   4        0.10        2.61      1.67 o
  -7 -10   4       15.87       18.72      2.27 o
  -6 -10   4        0.77        0.09      1.34 o
  -5 -10   4        0.86        1.53      1.24 o
  -4 -10   4       51.97       47.32      2.56 o
  -3 -10   4        0.38        0.18      0.90 o
  -2 -10   4        3.95        3.42      0.73 o
  -1 -10   4      105.88      107.92      3.24 o
   0 -10   4      105.27       98.07      2.97 o
   1 -10   4       61.26       63.71      4.29 o
   2 -10   4       30.34       31.46      2.64 o
   3 -10   4        1.74        1.12      1.28 o
   4 -10   4        1.85        3.55      1.76 o
   5 -10   4        0.77        1.84      1.72 o
   6 -10   4        3.12        1.64      1.84 o
  -9  -9   4        0.70        1.42      1.16 o
  -8  -9   4        1.25        1.42      1.06 o
  -7  -9   4        0.17        0.98      0.85 o
  -6  -9   4        1.51        2.17      0.82 o
  -5  -9   4        1.49        1.59      0.63 o
  -4  -9   4       10.28        9.15      0.60 o
  -3  -9   4      199.06      194.18      3.23 o
  -2  -9   4       22.50       19.43      1.23 o
  -1  -9   4       48.85       42.76      1.56 o
   0  -9   4        1.93        1.04      0.58 o
   1  -9   4       19.86       21.13      1.24 o
   2  -9   4       90.48       79.14      3.83 o
   3  -9   4       59.36       60.59      2.17 o
   4  -9   4       43.56       46.22      2.93 o
   5  -9   4        5.32        4.90      1.42 o
   6  -9   4        0.12        0.88      1.03 o
   7  -9   4       10.04       11.90      2.72 o
  -9  -8   4        1.12        0.69      1.11 o
  -8  -8   4        8.68       10.12      1.22 o
  -7  -8   4       22.38       21.41      1.37 o
  -6  -8   4       13.01       11.30      1.04 o
  -5  -8   4        5.05        5.62      1.08 o
  -4  -8   4        5.32        4.21      0.83 o
  -3  -8   4       23.36       28.25      0.83 o
  -2  -8   4      326.02      346.73      5.50 o
  -1  -8   4        4.17        2.39      0.63 o
   0  -8   4       60.59       58.51      1.82 o
   1  -8   4        4.89        3.74      0.49 o
   2  -8   4       44.08       42.15      1.34 o
   3  -8   4        0.02        0.09      0.77 o
   4  -8   4        4.25        1.94      0.94 o
   5  -8   4        7.10        9.12      1.34 o
   6  -8   4       10.96       14.78      2.64 o
   7  -8   4        0.16        1.67      1.31 o
   8  -8   4        0.17       -0.24      2.36 o
 -10  -7   4        0.08        2.16      3.47 o
  -9  -7   4        6.70        5.62      1.48 o
  -8  -7   4        1.10        1.49      0.97 o
  -7  -7   4        4.97        4.72      1.01 o
  -6  -7   4       45.96       42.09      1.48 o
  -5  -7   4       37.60       35.24      1.11 o
  -4  -7   4      503.44      489.58      5.21 o
  -3  -7   4       96.10       85.23      1.09 o
  -2  -7   4       39.08       32.59      0.66 o
  -1  -7   4      487.00      491.02      4.58 o
   0  -7   4      804.09      801.00     12.34 o
   1  -7   4       19.21       18.92      0.63 o
   2  -7   4       67.45       65.96      1.56 o
   3  -7   4        4.98        4.76      0.64 o
   4  -7   4       39.85       37.33      1.80 o
   5  -7   4        0.04       -0.14      0.98 o
   6  -7   4       23.78       35.49      4.99 o
   7  -7   4        6.41        7.05      1.57 o
   8  -7   4        4.15        3.63      2.60 o
 -10  -6   4        1.43        2.28      3.67 o
  -9  -6   4       11.31        9.23      1.34 o
  -8  -6   4       12.76       12.26      1.31 o
  -7  -6   4       37.59       40.51      1.48 o
  -6  -6   4       39.83       43.21      1.38 o
  -5  -6   4        2.40        2.97      0.73 o
  -4  -6   4      389.68      376.35      3.90 o
  -3  -6   4       62.44       59.84      0.89 o
  -2  -6   4      238.78      226.82      2.40 o
  -1  -6   4        0.05        3.90      0.30 o
   0  -6   4       97.13       96.62      1.37 o
   1  -6   4       68.88       60.36      1.09 o
   2  -6   4      786.56      773.57      6.81 o
   3  -6   4       46.31       44.04      1.12 o
   4  -6   4        0.01       -0.09      0.58 o
   5  -6   4        0.52        0.32      0.65 o
   6  -6   4       14.98       12.11      1.14 o
   7  -6   4        0.84       -0.44      0.98 o
   8  -6   4        6.15        7.15      2.40 o
 -10  -5   4        7.68        6.26      1.83 o
  -9  -5   4        0.08       -0.71      0.90 o
  -8  -5   4       44.44       50.82      3.03 o
  -7  -5   4      129.20      123.98      2.82 o
  -6  -5   4       50.76       50.63      1.46 o
  -5  -5   4        0.82        1.74      0.54 o
  -4  -5   4       25.97       22.76      0.72 o
  -3  -5   4        0.12        4.74      0.34 o
  -2  -5   4        5.03        8.55      0.34 o
  -1  -5   4       31.44       28.55      0.58 o
   0  -5   4       81.61      103.95      1.15 o
   1  -5   4      150.13      185.37      1.80 o
   2  -5   4       80.02       54.87      1.04 o
   3  -5   4      113.20      120.61      1.72 o
   4  -5   4      206.15      194.38      3.45 o
   5  -5   4        0.29       -0.25      0.63 o
   6  -5   4       69.65       67.74      2.12 o
   7  -5   4       27.56       26.82      1.57 o
   8  -5   4        3.34        3.83      2.89 o
   9  -5   4        4.24        3.76      1.92 o
 -10  -4   4        5.78        3.80      1.50 o
  -9  -4   4        0.03       -0.25      1.03 o
  -8  -4   4       30.31       31.27      1.51 o
  -7  -4   4        0.43        0.52      0.71 o
  -6  -4   4       21.01       19.79      1.04 o
  -5  -4   4      591.73      563.83      6.99 o
  -4  -4   4      570.54      556.26      5.69 o
  -3  -4   4       25.29       14.19      0.48 o
  -2  -4   4       92.62      155.07      1.66 o
  -1  -4   4       19.57       39.46      0.82 o
   0  -4   4      140.89      202.99      1.90 o
   1  -4   4      108.30      109.07      1.19 o
   2  -4   4       43.26       27.83      0.63 o
   3  -4   4       46.07       44.40      0.95 o
   4  -4   4       20.57        9.47      0.78 o
   5  -4   4      144.39      138.81      2.93 o
   6  -4   4        4.61        3.68      0.89 o
   7  -4   4       18.66       20.56      1.79 o
   8  -4   4        5.02        3.80      1.30 o
   9  -4   4        3.23        0.93      2.03 o
 -10  -3   4        2.20        2.55      1.47 o
  -9  -3   4       56.73       68.14      2.54 o
  -8  -3   4       84.46       88.30      2.66 o
  -7  -3   4        5.99        6.74      0.88 o
  -6  -3   4       54.72       63.45      1.70 o
  -5  -3   4      243.79      254.51      3.37 o
  -4  -3   4       39.06       53.89      1.20 o
  -3  -3   4       11.80       12.83      0.53 o
  -2  -3   4        0.07        0.31      0.23 o
  -1  -3   4      440.33      406.59      3.62 o
   0  -3   4      212.79      390.34      3.28 o
   1  -3   4       32.72       54.88      0.70 o
   2  -3   4      414.89      450.86      3.80 o
   3  -3   4       87.74       81.99      1.36 o
   4  -3   4        0.79        1.88      0.42 o
   5  -3   4       17.55       18.95      1.13 o
   6  -3   4      109.20      106.91      2.70 o
   7  -3   4       33.89       25.60      1.58 o
   8  -3   4       39.59       40.82      2.28 o
   9  -3   4        1.79        1.90      1.35 o
  10  -3   4        1.99       -1.74      1.74 o
 -10  -2   4        1.09       -1.22      1.22 o
  -9  -2   4       12.52       15.42      2.09 o
  -8  -2   4       15.50       16.98      1.40 o
  -7  -2   4      133.87      135.00      2.78 o
  -6  -2   4      647.42      645.34      8.10 o
  -5  -2   4      789.52      764.27      9.11 o
  -4  -2   4       44.19       31.55      0.93 o
  -3  -2   4      377.44      389.80      4.79 o
  -2  -2   4       18.36       12.78      0.43 o
  -1  -2   4      630.59      629.46      5.62 o
   0  -2   4      716.51      668.83      5.10 o
   1  -2   4       38.50       47.05      0.58 o
   2  -2   4      117.52      218.77      1.96 o
   3  -2   4       51.39       95.85      1.37 o
   4  -2   4      364.53      346.29      4.20 o
   5  -2   4      380.08      370.36      5.05 o
   6  -2   4      279.65      296.04      5.46 o
   7  -2   4       29.83       31.68      2.29 o
   8  -2   4       15.89       15.80      1.70 o
   9  -2   4        8.08        5.52      1.51 o
  10  -2   4        2.79        3.85      1.97 o
 -10  -1   4        0.01       -1.18      1.32 o
  -9  -1   4        3.35        3.61      1.33 o
  -8  -1   4        0.05        0.79      1.14 o
  -7  -1   4       10.64        7.88      1.05 o
  -6  -1   4      140.86      148.64      2.50 o
  -5  -1   4      371.66      355.43      4.38 o
  -4  -1   4     1297.75     1346.48     14.96 o
  -3  -1   4     1046.30     1093.45     12.20 o
  -2  -1   4      695.45      613.26      9.77 o
  -1  -1   4     1978.13     2044.00     22.64 o
   0  -1   4       44.79       72.57      0.90 o
   1  -1   4     1033.43     1246.01      8.48 o
   2  -1   4        9.20        3.26      0.42 o
   3  -1   4      132.13      117.93      1.46 o
   4  -1   4       87.07      108.43      1.98 o
   5  -1   4        2.46        5.13      0.63 o
   6  -1   4      374.42      378.19      5.97 o
   7  -1   4       46.60       44.08      2.15 o
   8  -1   4       37.60       41.30      2.46 o
   9  -1   4       28.30       29.86      2.19 o
  10  -1   4       28.20       26.70      2.32 o
 -10   0   4       27.86       31.40      2.39 o
  -9   0   4       13.17       17.25      2.60 o
  -8   0   4        8.32       10.40      1.24 o
  -7   0   4        0.10       -0.37      0.76 o
  -6   0   4      162.70      156.15      2.57 o
  -5   0   4      406.93      402.79      4.85 o
  -4   0   4      128.57      168.33      2.60 o
  -3   0   4       24.44       31.20      1.01 o
  -2   0   4     1286.00     1491.22     13.74 o
  -1   0   4      855.70     1042.03      8.10 o
   0   0   4       73.95       51.11      0.64 o
   1   0   4      833.68      797.81      5.49 o
   2   0   4      151.54      107.42      1.19 o
   3   0   4        0.58        7.53      0.48 o
   4   0   4      300.37      308.17      3.80 o
   5   0   4      225.00      254.10      3.73 o
   6   0   4        5.73        4.36      0.73 o
   7   0   4       94.72       98.61      3.03 o
   8   0   4       50.73       49.05      2.36 o
   9   0   4       25.13       23.91      2.03 o
  10   0   4        2.34        2.68      1.54 o
 -10   1   4        4.39        3.88      1.61 o
  -9   1   4        0.01       -0.73      1.23 o
  -8   1   4       46.49       43.38      2.91 o
  -7   1   4       65.77       67.37      2.19 o
  -6   1   4      143.16      137.02      2.99 o
  -5   1   4      170.10      175.70      2.64 o
  -4   1   4      571.34      542.02      6.57 o
  -3   1   4     1275.60     1241.90     13.74 o
  -2   1   4      690.80      801.27      7.63 o
  -1   1   4      265.81      295.64      2.77 o
   0   1   4        3.49        2.97      0.25 o
   1   1   4      248.21      361.41      2.99 o
   2   1   4       63.63       73.39      0.91 o
   3   1   4       18.39       14.36      0.43 o
   4   1   4      131.72      131.34      2.02 o
   5   1   4      856.46      808.99      8.80 o
   6   1   4      317.14      302.01      4.44 o
   7   1   4       42.15       44.69      2.14 o
   8   1   4       20.84       21.61      1.68 o
   9   1   4        0.27        0.34      1.18 o
  10   1   4        6.21        4.71      1.80 o
 -10   2   4        3.81        6.55      1.74 o
  -9   2   4       63.93       66.59      3.05 o
  -8   2   4       24.42       23.90      1.83 o
  -7   2   4        7.85        9.27      0.97 o
  -6   2   4      167.99      168.12      3.01 o
  -5   2   4       86.50       86.95      1.88 o
  -4   2   4        0.22        0.67      0.34 o
  -3   2   4      297.87      326.25      4.13 o
  -2   2   4     1062.72     1099.33     10.28 o
  -1   2   4     1229.16     1151.69     10.66 o
   0   2   4      464.18      433.95      3.52 o
   1   2   4      330.93      291.47      2.26 o
   2   2   4       18.48       36.50      0.59 o
   3   2   4        5.84        9.75      0.39 o
   4   2   4       24.88       31.17      0.79 o
   5   2   4      238.66      246.53      3.67 o
   6   2   4        0.64       -0.67      0.67 o
   7   2   4      148.69      141.16      3.16 o
   8   2   4      100.73       98.16      3.23 o
   9   2   4       29.27       35.75      2.19 o
  10   2   4        3.48        1.80      1.38 o
 -10   3   4        0.03       -1.61      1.61 o
  -9   3   4        0.02        0.31      1.24 o
  -8   3   4       18.54       18.71      1.71 o
  -7   3   4      403.52      402.05      6.55 o
  -6   3   4      386.60      393.54      5.51 o
  -5   3   4      185.79      196.31      3.15 o
  -4   3   4      169.17      175.45      2.46 o
  -3   3   4        0.19        1.32      0.79 o
  -2   3   4       92.55      123.19      1.56 o
  -1   3   4      249.64      332.88      3.35 o
   0   3   4       41.77       69.86      0.87 o
   1   3   4        5.89        2.81      0.22 o
   2   3   4       90.70       71.44      0.83 o
   3   3   4      758.41      754.89      6.15 o
   4   3   4      632.23      604.25      6.40 o
   5   3   4      239.76      229.32      2.54 o
   6   3   4        2.91        2.24      0.61 o
   7   3   4       68.39       71.76      2.01 o
   8   3   4       14.67       15.34      1.33 o
   9   3   4       54.44       52.26      3.24 o
  10   3   4        0.83       -1.18      1.26 o
 -10   4   4        3.93        4.69      1.98 o
  -9   4   4        1.62        1.21      1.66 o
  -8   4   4        1.14        0.23      2.31 o
  -7   4   4        4.41        3.29      0.97 o
  -6   4   4      111.76      112.82      2.71 o
  -5   4   4      678.12      640.35      7.91 o
  -4   4   4      808.50      783.01      8.38 o
  -3   4   4      652.68      642.30      7.24 o
  -2   4   4      518.49      530.51      5.65 o
  -1   4   4       68.17       83.92      1.20 o
   0   4   4        0.27        3.22      0.28 o
   1   4   4       95.59      105.89      1.21 o
   2   4   4       73.20       57.78      0.81 o
   3   4   4       48.33       38.92      0.72 o
   4   4   4      199.68      195.72      2.14 o
   5   4   4      232.31      243.03      2.87 o
   6   4   4      160.52      169.26      2.73 o
   7   4   4      114.19      121.97      2.67 o
   8   4   4       65.86       73.79      2.37 o
   9   4   4       29.45       27.23      3.40 o
  10   4   4        1.64        0.26      1.27 o
  -9   5   4       12.74       12.25      2.16 o
  -8   5   4       47.71       41.02      2.63 o
  -7   5   4        5.94        4.67      1.00 o
  -6   5   4       11.89        9.28      1.31 o
  -5   5   4       48.88       49.56      1.69 o
  -4   5   4       36.86       39.36      1.11 o
  -3   5   4      216.32      215.81      2.74 o
  -2   5   4     1156.07     1256.20     15.41 o
  -1   5   4      392.48      366.48      3.93 o
   0   5   4      170.01      128.82      1.54 o
   1   5   4       63.98       89.88      1.04 o
   2   5   4      316.50      317.84      2.89 o
   3   5   4      343.01      348.86      3.07 o
   4   5   4      141.05      135.89      1.56 o
   5   5   4        3.36        3.60      0.47 o
   6   5   4        3.11        2.01      0.54 o
   7   5   4        5.92        4.85      0.81 o
   8   5   4       94.08      103.07      2.54 o
   9   5   4       18.32       24.57      1.65 o
  10   5   4        4.69        7.86      2.45 o
  -9   6   4        4.21        2.00      2.56 o
  -8   6   4        4.54        3.24      1.56 o
  -7   6   4       97.13      105.65      3.30 o
  -6   6   4      230.22      209.17      3.98 o
  -5   6   4        1.29        0.36      0.64 o
  -4   6   4       48.66       44.84      1.46 o
  -3   6   4      465.96      496.81      7.08 o
  -2   6   4      155.33      196.95      2.70 o
  -1   6   4        0.49        6.14      0.60 o
   0   6   4      134.47      177.68      2.02 o
   1   6   4        6.79       10.02      0.30 o
   2   6   4        1.73        0.35      0.15 o
   3   6   4       61.50       49.36      0.75 o
   4   6   4      530.48      532.69      4.96 o
   5   6   4       69.50       73.06      1.37 o
   6   6   4       88.70       92.33      1.74 o
   7   6   4      159.18      148.91      2.91 o
   8   6   4       28.41       26.65      1.42 o
   9   6   4        3.03        3.03      1.07 o
  10   6   4        6.34        8.40      2.02 o
  -8   7   4        3.74        2.72      2.12 o
  -7   7   4        8.09        5.59      2.85 o
  -6   7   4        7.17        8.36      1.11 o
  -5   7   4       73.20       72.36      2.31 o
  -4   7   4       63.01       47.76      1.49 o
  -3   7   4       28.38       25.28      1.01 o
  -2   7   4      382.06      383.90      5.18 o
  -1   7   4      725.17      713.64     10.36 o
   0   7   4       56.95       54.86      1.00 o
   1   7   4       74.11       95.46      1.32 o
   2   7   4       98.37      133.01      2.00 o
   3   7   4        6.05        6.70      0.36 o
   4   7   4        9.53       11.22      0.47 o
   5   7   4        7.54        5.43      0.52 o
   6   7   4       93.48       89.02      1.68 o
   7   7   4       25.50       31.53      1.25 o
   8   7   4       15.84       21.13      1.44 o
   9   7   4       57.92       62.77      2.39 o
  10   7   4       12.36       10.19      2.10 o
  -8   8   4        1.62       -1.31      1.31 o
  -7   8   4       51.94       49.93      2.82 o
  -6   8   4       18.40       24.56      1.90 o
  -5   8   4        0.32        1.01      1.36 o
  -4   8   4        0.22        0.41      1.80 o
  -3   8   4       54.95       57.62      1.93 o
  -2   8   4        5.92       10.19      0.59 o
  -1   8   4        1.59        1.60      0.74 o
   0   8   4       82.56       76.87      1.48 o
   1   8   4      346.36      332.67      5.76 o
   2   8   4      147.40      131.54      1.98 o
   3   8   4      508.36      506.98      5.67 o
   4   8   4      141.87      146.95      1.80 o
   5   8   4        0.01       -0.38      0.38 o
   6   8   4        0.94        1.10      0.52 o
   7   8   4       22.26       22.16      1.45 o
   8   8   4       19.53       18.23      1.31 o
   9   8   4        0.00        0.61      0.90 o
  10   8   4        3.44        2.44      2.56 o
  -8   9   4       17.86       16.78      2.18 o
  -7   9   4        6.12        5.06      1.45 o
  -6   9   4       10.14        8.80      1.42 o
  -5   9   4       69.77       70.26      3.33 o
  -4   9   4       54.06       66.72      2.35 o
  -3   9   4      133.37      133.93      3.13 o
  -2   9   4        4.79        7.06      1.88 o
  -1   9   4       40.62       35.82      1.28 o
   0   9   4       91.15       95.11      2.91 o
   1   9   4       12.09       17.76      1.70 o
   2   9   4       15.78       15.91      1.21 o
   3   9   4        5.00        4.44      0.48 o
   4   9   4       10.82       10.17      0.82 o
   5   9   4      225.95      223.94      2.95 o
   6   9   4      121.65      133.07      2.24 o
   7   9   4       26.90       31.21      1.33 o
   8   9   4        4.82        4.86      0.98 o
   9   9   4        5.68        5.45      1.11 o
  -7  10   4        7.96        5.67      2.32 o
  -6  10   4        8.12        3.27      1.88 o
  -5  10   4        2.00       -1.32      1.32 o
  -4  10   4       26.72       25.91      2.60 o
  -3  10   4      126.12      114.43      4.79 o
  -2  10   4       57.52       64.70      2.15 o
  -1  10   4       56.34       53.62      1.68 o
   0  10   4        8.65       13.30      1.00 o
   1  10   4        1.32       -0.32      0.97 o
   2  10   4        3.82        3.19      0.62 o
   3  10   4       36.10       36.30      1.03 o
   4  10   4        1.41        2.04      0.62 o
   5  10   4       30.18       29.70      1.73 o
   6  10   4        0.92        1.56      0.69 o
   7  10   4       39.41       37.46      3.33 o
   8  10   4       35.94       41.99      2.84 o
   9  10   4        3.91        5.52      1.30 o
  -6  11   4        0.10       -1.04      1.48 o
  -5  11   4        1.02        0.12      1.64 o
  -4  11   4       31.92       21.40      2.60 o
  -3  11   4        2.30        3.03      1.28 o
  -2  11   4        0.22        0.65      0.63 o
  -1  11   4        3.56        3.26      0.61 o
   1  11   4       18.81       18.70      1.80 o
   2  11   4        1.13        0.42      0.79 o
   3  11   4        2.12        2.65      0.46 o
   4  11   4       58.90       58.20      1.87 o
   5  11   4       26.63       28.29      1.72 o
   6  11   4       12.41       12.59      1.77 o
   7  11   4        2.07        1.13      1.38 o
   8  11   4        1.67        2.02      1.56 o
  -5  12   4        2.32        1.44      1.72 o
  -4  12   4        6.53        1.56      1.52 o
  -3  12   4        3.18        4.03      1.44 o
  -2  12   4       11.77       12.74      1.60 o
  -1  12   4        3.22        5.13      0.76 o
   0  12   4        8.54        8.63      0.65 o
   1  12   4       13.47        7.51      2.83 o
   2  12   4       19.38       19.37      3.51 o
   3  12   4        4.98        4.55      0.67 o
   4  12   4       33.19       31.04      5.29 o
   5  12   4        0.74        1.35      1.16 o
   6  12   4       33.86       33.24      2.47 o
   7  12   4       15.36       16.17      3.73 o
   8  12   4        5.18        6.10      1.89 o
  -4  13   4        0.01       -0.40      1.24 o
  -3  13   4        7.08       10.18      1.76 o
  -2  13   4       10.20       10.18      1.56 o
  -1  13   4        0.25       -0.58      0.58 o
   0  13   4       22.81       21.08      1.56 o
   1  13   4       17.44       24.48      4.27 o
   2  13   4       12.76       12.34      3.47 o
   3  13   4       33.33       32.69      1.89 o
   4  13   4        5.62        5.28      1.70 o
   5  13   4        6.56        7.28      1.40 o
   6  13   4       12.35       13.26      1.84 o
   7  13   4        2.77        1.84      1.64 o
  -3  14   4        0.81        1.32      1.24 o
  -2  14   4        4.55        3.39      1.16 o
  -1  14   4        7.01        6.03      1.28 o
   0  14   4       10.36       14.35      2.85 o
   2  14   4        0.47        0.40      2.95 o
   3  14   4        4.67        7.28      2.13 o
   4  14   4        3.77        4.52      1.16 o
   5  14   4       15.78       18.24      1.85 o
   6  14   4        5.53        7.21      1.70 o
  -1  15   4        0.07       -0.04      0.76 o
   0  15   4        0.29        0.96      0.84 o
   2  15   4        1.73        0.24      3.19 o
   3  15   4        5.00        5.82      1.07 o
   4  15   4        6.05        5.69      1.24 o
  -3 -14   5       13.14       13.69      1.88 o
  -2 -14   5        0.24        1.04      1.48 o
  -1 -14   5        5.07        5.20      1.52 o
   0 -14   5        1.45        1.46      1.36 o
  -5 -13   5        0.82       -0.78      1.32 o
  -4 -13   5        1.14        1.22      1.56 o
  -3 -13   5        0.14       -1.01      1.01 o
  -2 -13   5        4.74        4.87      1.33 o
  -1 -13   5       32.57       38.08      2.48 o
   0 -13   5        4.52        6.78      1.47 o
   1 -13   5        0.36        1.08      1.40 o
   2 -13   5        1.31       -0.38      2.50 o
  -6 -12   5        7.74       12.36      1.93 o
  -5 -12   5       30.15       31.13      4.55 o
  -4 -12   5       12.16       10.27      2.20 o
  -3 -12   5        1.72        1.01      1.70 o
  -2 -12   5        0.00       -1.07      1.42 o
  -1 -12   5        0.26        1.00      1.06 o
   0 -12   5        4.29        1.73      1.60 o
   1 -12   5       20.22       25.18      3.09 o
   2 -12   5        0.52       -1.40      1.44 o
   3 -12   5        0.51       -1.48      1.48 o
   4 -12   5       28.29       32.62      3.35 o
  -7 -11   5        6.41        5.52      1.73 o
  -6 -11   5        0.73        2.06      1.46 o
  -5 -11   5        8.74        8.64      1.57 o
  -4 -11   5        2.05        2.62      1.17 o
  -3 -11   5       14.75       18.38      1.73 o
  -2 -11   5       74.86       67.32      2.95 o
  -1 -11   5       44.67       44.22      3.29 o
   0 -11   5       19.61       21.07      1.78 o
   1 -11   5        0.54       -0.10      0.93 o
   2 -11   5        7.14        6.91      1.72 o
   3 -11   5       19.43       22.44      2.60 o
   4 -11   5        8.14        1.80      1.72 o
   5 -11   5        1.82        0.12      1.72 o
  -8 -10   5       13.12       18.68      2.46 o
  -7 -10   5       28.36       27.79      2.58 o
  -6 -10   5      110.98      122.68      4.85 o
  -5 -10   5        6.10        4.42      1.45 o
  -4 -10   5       42.57       47.21      2.68 o
  -3 -10   5       36.93       36.25      2.19 o
  -2 -10   5        0.03       -0.22      1.20 o
  -1 -10   5        1.30        2.44      0.98 o
   0 -10   5       90.62       84.60      3.20 o
   1 -10   5       47.53       49.80      2.58 o
   2 -10   5       54.61       60.21      3.63 o
   3 -10   5       48.55       42.04      3.31 o
   4 -10   5       37.51       34.50      3.19 o
   5 -10   5        6.89        3.47      1.92 o
   6 -10   5        0.76       -1.76      1.76 o
  -9  -9   5        0.13        0.21      1.34 o
  -8  -9   5        1.31        2.23      1.09 o
  -7  -9   5       14.90       15.58      1.25 o
  -6  -9   5       55.24       62.17      1.95 o
  -5  -9   5      171.16      168.61      3.22 o
  -4  -9   5      207.72      215.43      3.58 o
  -3  -9   5       16.01       15.79      0.77 o
  -2  -9   5       12.45       13.32      1.08 o
  -1  -9   5        0.20       -0.26      0.59 o
   0  -9   5        5.40        5.87      0.93 o
   1  -9   5        3.23        2.29      0.97 o
   2  -9   5       84.20       83.74      2.47 o
   3  -9   5       67.46       70.43      3.97 o
   4  -9   5       56.17       65.09      3.23 o
   5  -9   5       23.36       26.15      1.90 o
   6  -9   5        2.59        0.54      1.16 o
   7  -9   5        4.66        1.84      2.20 o
  -9  -8   5       15.68       18.75      2.02 o
  -8  -8   5        2.13        2.21      0.96 o
  -7  -8   5       27.47       27.15      1.52 o
  -6  -8   5        0.50       -0.20      0.72 o
  -5  -8   5        0.26       -0.21      0.62 o
  -4  -8   5        0.39        0.56      0.45 o
  -3  -8   5      213.13      202.85      3.50 o
  -2  -8   5      343.10      343.01      4.02 o
  -1  -8   5       85.81       74.50      2.18 o
   0  -8   5       11.80       12.35      0.68 o
   1  -8   5       77.62       86.19      1.93 o
   2  -8   5       78.98       80.30      2.69 o
   3  -8   5       67.67       70.26      2.55 o
   4  -8   5       73.99       72.06      3.37 o
   5  -8   5        6.77        5.79      2.14 o
   6  -8   5        3.38        5.81      3.09 o
   7  -8   5        6.36        7.21      1.68 o
  -9  -7   5       14.87       17.92      1.94 o
  -8  -7   5       29.21       31.59      1.77 o
  -7  -7   5       90.84       98.81      2.82 o
  -6  -7   5       64.84       63.19      1.82 o
  -5  -7   5       97.28       95.87      2.09 o
  -4  -7   5       10.34       10.73      0.68 o
  -3  -7   5       19.47       21.83      0.70 o
  -2  -7   5       17.45       17.99      0.71 o
  -1  -7   5        0.25        0.52      0.24 o
   0  -7   5       23.39       24.07      1.90 o
   1  -7   5      240.81      221.76      2.94 o
   2  -7   5       19.07       19.76      0.82 o
   3  -7   5      197.05      208.21      4.13 o
   4  -7   5      200.38      199.29      4.22 o
   5  -7   5       71.01       75.21      3.06 o
   6  -7   5       37.73       35.52      2.38 o
   7  -7   5        7.69        8.68      1.72 o
   8  -7   5        1.26        3.15      2.56 o
 -10  -6   5        1.74        7.23      3.91 o
  -9  -6   5        0.34       -0.08      1.28 o
  -8  -6   5       37.62       38.09      1.84 o
  -7  -6   5       61.95       59.94      1.75 o
  -6  -6   5       70.95       73.90      1.79 o
  -5  -6   5        4.92        4.60      0.61 o
  -4  -6   5       49.25       46.32      1.25 o
  -3  -6   5      473.40      466.49      4.30 o
  -2  -6   5       80.98       73.97      1.16 o
  -1  -6   5      126.84      137.14      1.66 o
   0  -6   5      156.00      179.24      2.32 o
   1  -6   5        2.92        3.26      0.37 o
   2  -6   5       43.23       37.81      0.93 o
   3  -6   5      270.56      263.14      4.24 o
   4  -6   5        9.99       10.92      0.91 o
   5  -6   5       27.87       27.05      1.62 o
   6  -6   5       88.28       85.50      2.87 o
   7  -6   5       44.09       56.15      3.48 o
   8  -6   5       25.28       29.67      3.67 o
 -10  -5   5        5.39        7.55      2.21 o
  -9  -5   5       10.70       10.23      1.29 o
  -8  -5   5       69.46       76.66      2.11 o
  -7  -5   5       54.24       55.23      1.70 o
  -6  -5   5      152.56      146.77      2.61 o
  -5  -5   5       29.16       26.81      1.04 o
  -4  -5   5       13.38       18.13      0.75 o
  -3  -5   5        0.27        0.12      0.29 o
  -2  -5   5       25.72       30.27      0.61 o
  -1  -5   5       13.79       14.81      0.72 o
   0  -5   5      365.16      345.19      3.43 o
   1  -5   5     1242.35     1252.60     14.04 o
   2  -5   5     1226.51     1309.50     13.74 o
   3  -5   5       61.84       71.52      1.36 o
   4  -5   5       56.24       53.97      1.75 o
   5  -5   5       63.55       60.97      1.92 o
   6  -5   5        1.76        2.10      0.85 o
   7  -5   5       12.74        9.75      1.21 o
   8  -5   5       14.99       14.96      2.03 o
   9  -5   5        1.07        2.16      2.52 o
 -10  -4   5        2.35        3.27      2.28 o
  -9  -4   5       14.21       14.57      1.49 o
  -8  -4   5       35.31       39.99      1.90 o
  -7  -4   5       60.83       68.54      1.95 o
  -6  -4   5      138.41      134.32      2.60 o
  -5  -4   5      169.71      168.61      2.85 o
  -4  -4   5     1016.82     1014.96     11.61 o
  -3  -4   5       29.74       32.30      0.95 o
  -2  -4   5      145.09      133.76      1.67 o
  -1  -4   5      315.83      337.88      3.17 o
   0  -4   5       85.34       80.03      1.09 o
   1  -4   5       75.09      101.36      1.29 o
   2  -4   5      400.16      401.59      3.76 o
   3  -4   5     1072.15     1067.94     10.27 o
   4  -4   5     1070.91     1080.37     12.46 o
   5  -4   5      111.34      115.31      2.71 o
   6  -4   5       21.80       24.26      1.41 o
   7  -4   5       33.63       37.03      1.98 o
   8  -4   5        1.67        3.07      1.26 o
   9  -4   5        0.69        3.20      1.47 o
 -10  -3   5        1.63        0.69      1.34 o
  -9  -3   5       28.37       26.55      1.80 o
  -8  -3   5       67.54       67.00      2.57 o
  -7  -3   5      100.26       98.06      2.35 o
  -6  -3   5       16.74       13.31      0.93 o
  -5  -3   5       11.68        9.62      0.82 o
  -4  -3   5      262.14      247.81      3.21 o
  -3  -3   5      706.96      760.05     10.91 o
  -2  -3   5      825.95      796.45      6.85 o
  -1  -3   5      211.79      344.74      3.14 o
   0  -3   5        7.07        5.68      0.57 o
   1  -3   5       29.73       35.80      0.56 o
   2  -3   5        2.48        4.30      0.35 o
   3  -3   5      478.04      571.16      5.66 o
   4  -3   5       81.96       89.14      1.84 o
   5  -3   5      132.13      117.97      2.39 o
   6  -3   5      346.59      337.70      5.69 o
   7  -3   5      119.87      129.53      3.71 o
   8  -3   5        1.23       -0.64      1.15 o
   9  -3   5        0.05        1.25      1.37 o
 -10  -2   5        6.74        8.44      2.75 o
  -9  -2   5       32.45       42.11      3.04 o
  -8  -2   5       37.78       43.67      2.38 o
  -7  -2   5      255.49      248.36      4.11 o
  -6  -2   5      114.52      113.97      2.38 o
  -5  -2   5      353.10      331.50      8.27 o
  -4  -2   5        9.95       11.46      0.64 o
  -3  -2   5      351.17      310.10      3.70 o
  -2  -2   5      356.39      388.32      4.02 o
  -1  -2   5      222.19      264.02      2.51 o
   0  -2   5     1470.40     1624.14     12.00 o
   1  -2   5       11.56        0.87      0.20 o
   2  -2   5      151.73      123.20      1.46 o
   3  -2   5      588.90      626.85      6.45 o
   4  -2   5      126.00      116.12      1.82 o
   5  -2   5      306.08      320.62      6.14 o
   6  -2   5       43.07       47.62      1.71 o
   7  -2   5       40.11       37.35      2.14 o
   8  -2   5       31.39       32.39      2.10 o
   9  -2   5        9.40        7.15      1.71 o
  10  -2   5        1.87       -0.80      2.32 o
 -10  -1   5        8.66       10.86      1.81 o
  -9  -1   5        0.71        2.07      1.08 o
  -8  -1   5       37.82       35.79      1.80 o
  -7  -1   5        9.67       12.17      1.15 o
  -6  -1   5        7.99        8.11      1.06 o
  -5  -1   5      924.13      902.68     10.60 o
  -4  -1   5     1041.81     1089.77     13.84 o
  -3  -1   5      352.54      307.76      3.68 o
  -2  -1   5      603.89      791.20      8.23 o
  -1  -1   5        0.26        2.48      0.29 o
   0  -1   5        0.01        2.20      0.36 o
   1  -1   5       14.96        4.55      0.24 o
   2  -1   5     1275.92     1628.47     13.23 o
   3  -1   5      194.23      180.41      2.14 o
   4  -1   5       16.52        8.42      0.55 o
   5  -1   5      109.95      109.45      2.00 o
   6  -1   5      226.39      222.32      3.70 o
   7  -1   5      133.70      138.88      4.80 o
   8  -1   5        0.35        1.32      1.17 o
   9  -1   5        3.01        2.02      1.35 o
  10  -1   5       17.87       18.81      4.25 o
 -10   0   5       32.99       33.77      2.49 o
  -9   0   5       22.75       27.74      2.05 o
  -8   0   5       11.53       12.48      1.29 o
  -7   0   5        3.09        2.78      0.91 o
  -6   0   5        2.75        2.26      0.65 o
  -5   0   5        0.34        0.26      0.55 o
  -4   0   5      291.82      304.60      4.63 o
  -3   0   5       49.85       38.37      1.08 o
  -2   0   5      420.97      451.12      5.43 o
  -1   0   5      594.26      550.78      5.84 o
   0   0   5        1.24        6.63      0.30 o
   1   0   5     1244.49     1315.52     10.27 o
   2   0   5     1866.00     2041.90     17.48 o
   3   0   5       10.32       12.89      0.56 o
   4   0   5      396.89      484.10      5.13 o
   5   0   5       41.00       47.05      1.30 o
   6   0   5       32.38       30.47      1.43 o
   7   0   5        0.67        0.60      0.99 o
   8   0   5        2.52        1.12      1.13 o
   9   0   5        4.55        5.19      1.51 o
  10   0   5        0.97        0.09      1.83 o
 -10   1   5        0.16       -1.13      1.43 o
  -9   1   5       26.69       27.20      2.51 o
  -8   1   5      147.33      152.07      4.16 o
  -7   1   5       48.90       52.62      2.03 o
  -6   1   5      215.55      218.04      3.60 o
  -5   1   5       55.53       51.33      1.46 o
  -4   1   5        0.03        1.59      0.46 o
  -3   1   5      709.34      736.20      8.57 o
  -2   1   5     2214.21     2360.25     23.25 o
  -1   1   5       92.87      119.18      1.53 o
   0   1   5       14.78       37.08      0.85 o
   1   1   5       69.17       80.72      0.98 o
   2   1   5      950.79      960.45      7.59 o
   3   1   5     1596.73     1585.34     13.16 o
   4   1   5      870.15      836.18      8.14 o
   5   1   5      128.57      113.29      1.88 o
   6   1   5      534.94      560.57      7.27 o
   7   1   5        3.16        4.38      1.11 o
   8   1   5       11.49       12.71      1.53 o
   9   1   5        9.94        9.61      1.59 o
  10   1   5        3.81        2.24      1.55 o
 -10   2   5        1.10        0.82      1.84 o
  -9   2   5        1.11       -0.78      1.31 o
  -8   2   5        2.34        3.21      1.23 o
  -7   2   5        0.89       -0.10      0.88 o
  -6   2   5      244.54      235.90      3.82 o
  -5   2   5      239.26      232.36      3.58 o
  -4   2   5      297.52      302.18      5.62 o
  -3   2   5      157.15      213.10      4.04 o
  -2   2   5        2.49       28.01      1.24 o
  -1   2   5       14.55       24.64      0.68 o
   0   2   5     1733.10     1927.70     16.40 o
   1   2   5        8.09       10.32      0.39 o
   2   2   5       16.21       38.08      0.67 o
   3   2   5        6.36       11.15      0.49 o
   4   2   5       93.48       99.40      1.47 o
   5   2   5      571.88      585.62      6.24 o
   6   2   5      278.93      276.51      3.58 o
   7   2   5        0.20        0.31      0.76 o
   8   2   5       61.69       70.07      2.83 o
   9   2   5       20.77       23.00      1.97 o
  10   2   5        0.15       -1.25      1.25 o
 -10   3   5        0.06       -2.52      2.52 o
  -9   3   5        0.04       -0.54      1.25 o
  -8   3   5        5.77        4.73      1.39 o
  -7   3   5       18.59       17.29      1.25 o
  -6   3   5        0.01       -0.17      0.72 o
  -5   3   5        0.43        0.19      0.57 o
  -4   3   5       10.77       12.58      0.72 o
  -3   3   5       12.45       12.72      0.69 o
  -2   3   5        9.76       12.61      0.48 o
  -1   3   5      625.79      714.91      6.84 o
   0   3   5      102.25      180.36      1.89 o
   1   3   5     1365.40     1386.19     11.26 o
   2   3   5        8.69        3.99      0.23 o
   3   3   5       47.00       24.67      0.61 o
   4   3   5        0.04       -0.17      0.27 o
   5   3   5      260.39      258.56      3.00 o
   6   3   5       13.50       12.64      0.77 o
   7   3   5        2.74        1.51      0.74 o
   8   3   5        0.42        2.14      1.22 o
   9   3   5        3.16        3.08      1.38 o
  10   3   5       10.93       14.77      1.87 o
 -10   4   5        0.06        2.12      2.56 o
  -9   4   5        1.65        0.42      1.36 o
  -8   4   5        0.37       -0.51      1.03 o
  -7   4   5        4.22        5.31      1.04 o
  -6   4   5       32.40       30.11      1.34 o
  -5   4   5      233.14      218.13      3.48 o
  -4   4   5       17.31       19.51      0.92 o
  -3   4   5       41.81       38.02      1.22 o
  -2   4   5        6.26       10.39      0.50 o
  -1   4   5      194.08      183.49      2.26 o
   0   4   5      257.40      252.52      2.83 o
   1   4   5      178.71      142.68      1.69 o
   2   4   5       35.75       42.61      0.69 o
   3   4   5      284.25      290.86      3.29 o
   4   4   5      130.65      127.11      1.74 o
   5   4   5      551.11      508.30      5.53 o
   6   4   5        0.11       -0.34      0.47 o
   7   4   5        6.35        4.33      0.80 o
   8   4   5        0.26       -0.72      0.83 o
   9   4   5        0.00       -0.02      1.22 o
  10   4   5        2.42        2.04      1.45 o
  -9   5   5        0.45       -0.74      1.67 o
  -8   5   5        0.08       -1.02      1.02 o
  -7   5   5        3.85        1.69      0.90 o
  -6   5   5        0.67       -0.11      0.64 o
  -5   5   5      126.61      118.92      2.35 o
  -4   5   5      110.71      126.30      3.05 o
  -3   5   5       77.07       59.49      1.53 o
  -2   5   5        0.40        2.45      0.55 o
  -1   5   5        0.95        0.38      0.29 o
   0   5   5      370.86      444.35      4.34 o
   1   5   5       14.58       15.01      0.48 o
   2   5   5       48.36       62.65      0.85 o
   3   5   5       57.73       50.29      0.86 o
   4   5   5       15.08       14.60      0.55 o
   5   5   5       66.85       65.46      1.37 o
   6   5   5       17.21       14.89      0.85 o
   7   5   5       21.43       22.25      1.11 o
   8   5   5        2.84        3.69      1.01 o
   9   5   5        6.05        5.66      1.39 o
  10   5   5        0.03       -0.80      1.37 o
  -8   6   5        0.03       -0.09      1.37 o
  -7   6   5        8.46        9.31      1.34 o
  -6   6   5       39.34       35.85      1.65 o
  -5   6   5        6.01        6.07      0.82 o
  -4   6   5       60.67       51.30      1.40 o
  -3   6   5      803.47      770.04     10.89 o
  -2   6   5      625.97      618.98      6.58 o
  -1   6   5       71.54       72.28      1.15 o
   0   6   5       11.23       10.65      0.38 o
   1   6   5      127.48      116.42      1.34 o
   2   6   5      340.43      356.35      3.48 o
   3   6   5       10.44       14.32      0.42 o
   4   6   5      220.12      199.23      2.25 o
   5   6   5       39.21       34.85      1.01 o
   6   6   5        0.45        1.23      0.58 o
   7   6   5       12.61       15.57      1.01 o
   8   6   5       10.84       11.03      1.09 o
   9   6   5        0.24       -0.55      1.14 o
  10   6   5        0.17       -2.32      2.32 o
  -8   7   5        7.63        8.31      2.28 o
  -7   7   5        0.45       -0.86      1.06 o
  -6   7   5        0.42        1.86      0.92 o
  -5   7   5       12.26       11.99      1.15 o
  -4   7   5       36.61       30.36      1.48 o
  -3   7   5       10.22       10.63      0.64 o
  -2   7   5       41.16       30.24      1.56 o
  -1   7   5      475.10      421.47      4.94 o
   0   7   5      469.69      433.60      4.52 o
   1   7   5      235.57      219.24      2.35 o
   2   7   5       10.09        8.72      0.32 o
   3   7   5       51.22       46.77      0.76 o
   4   7   5      220.72      215.46      2.49 o
   5   7   5       16.32       15.66      0.71 o
   6   7   5       12.94       12.04      0.80 o
   7   7   5        1.88        2.74      0.80 o
   8   7   5       14.80       15.32      2.07 o
   9   7   5        0.00        0.59      1.29 o
  10   7   5        8.54        7.87      2.87 o
  -8   8   5        3.42        3.23      2.32 o
  -7   8   5        9.45       10.36      3.11 o
  -6   8   5        3.04        2.11      1.15 o
  -5   8   5       31.68       30.90      1.94 o
  -4   8   5      170.96      141.61      3.84 o
  -3   8   5        0.12        0.21      0.58 o
  -2   8   5       21.30       14.63      0.80 o
  -1   8   5       66.95       71.24      1.70 o
   0   8   5       13.15       15.62      0.65 o
   1   8   5       16.53       20.25      0.65 o
   2   8   5       92.60       94.18      1.68 o
   3   8   5        1.61        1.08      0.26 o
   4   8   5       27.50       25.26      0.74 o
   5   8   5        1.05        0.08      0.46 o
   6   8   5       11.83       12.59      0.90 o
   7   8   5       13.43       12.41      1.07 o
   8   8   5        1.83        2.38      0.94 o
   9   8   5        5.11        2.61      1.13 o
  -7   9   5        5.66        5.81      1.49 o
  -6   9   5        0.16       -0.63      1.40 o
  -5   9   5        4.03        2.70      1.04 o
  -4   9   5       33.97       32.01      2.81 o
  -3   9   5      101.45       92.14      2.55 o
  -2   9   5      262.49      215.17      9.22 o
  -1   9   5        3.89        2.79      0.61 o
   0   9   5       54.39       58.11      1.34 o
   1   9   5      248.37      246.12      3.81 o
   2   9   5       22.62       24.00      1.01 o
   3   9   5       47.24       43.43      1.38 o
   4   9   5        1.74        1.09      0.43 o
   5   9   5       12.56       12.14      0.68 o
   6   9   5        3.64        2.69      0.69 o
   7   9   5        0.06       -0.64      0.64 o
   8   9   5        9.35        7.29      1.03 o
   9   9   5        2.96        2.46      1.36 o
  -7  10   5        0.03        1.76      2.00 o
  -6  10   5        3.95        0.72      1.56 o
  -5  10   5        9.63       12.98      2.24 o
  -4  10   5       28.98       29.67      2.76 o
  -3  10   5        7.97        8.66      1.68 o
  -2  10   5        2.48       -0.35      0.65 o
  -1  10   5       43.93       41.33      1.60 o
   0  10   5      112.59       90.80      2.27 o
   1  10   5        7.02        5.74      0.53 o
   2  10   5       88.14       86.63      1.87 o
   3  10   5       74.72       80.21      1.93 o
   4  10   5       23.69       24.08      1.22 o
   5  10   5       11.11        9.66      1.24 o
   6  10   5        9.97        9.81      0.93 o
   7  10   5       18.49       18.81      1.63 o
   8  10   5        4.46        4.50      1.13 o
   9  10   5        0.70        0.49      1.18 o
  -6  11   5       26.55       33.58      3.47 o
  -5  11   5       16.25       17.09      2.64 o
  -4  11   5       10.40        7.39      1.80 o
  -3  11   5       57.70       48.95      3.27 o
  -2  11   5       40.68       50.11      2.95 o
  -1  11   5        0.52        1.39      0.62 o
   0  11   5       10.63        9.45      0.78 o
   1  11   5        0.03       -0.22      0.39 o
   2  11   5        3.33        4.21      0.56 o
   3  11   5        1.72        1.42      0.56 o
   4  11   5       20.97       18.65      1.34 o
   5  11   5       21.16       26.18      1.74 o
   6  11   5       11.13       13.34      1.49 o
   7  11   5       25.65       25.83      2.42 o
   8  11   5       11.60       12.51      2.70 o
  -5  12   5       30.24       32.62      3.15 o
  -4  12   5       29.61       24.12      2.64 o
  -3  12   5        4.13        3.47      1.40 o
  -2  12   5       18.56       20.36      2.00 o
  -1  12   5      149.28      146.41      4.15 o
   0  12   5       75.42       79.31      1.95 o
   1  12   5       16.72       15.06      0.87 o
   2  12   5        2.15        1.53      0.68 o
   3  12   5        4.97        4.59      0.54 o
   4  12   5        3.41        4.44      0.99 o
   5  12   5        5.76        4.61      1.29 o
   6  12   5        1.10        0.97      1.30 o
   7  12   5        0.37       -0.92      1.30 o
   8  12   5        0.00       -0.46      1.68 o
  -4  13   5        0.06        1.56      1.40 o
  -3  13   5       22.43       28.35      2.60 o
  -2  13   5       18.76       18.53      1.92 o
  -1  13   5       13.74       12.50      1.52 o
   0  13   5       12.13        9.75      0.87 o
   1  13   5       45.36       40.15      1.47 o
   2  13   5       22.46       25.31      1.59 o
   3  13   5        6.60        4.98      0.79 o
   4  13   5        0.75        1.22      1.28 o
   5  13   5        1.76        0.70      1.22 o
   6  13   5        3.29        0.99      1.78 o
   7  13   5        4.82        1.45      3.29 o
  -3  14   5        0.94        0.96      1.36 o
  -2  14   5        9.73       10.06      1.60 o
  -1  14   5       44.68       49.07      2.79 o
   0  14   5       20.17       17.84      1.10 o
   1  14   5        8.50        6.24      0.75 o
   2  14   5        1.63        0.67      0.76 o
   3  14   5        3.90        2.26      0.95 o
   4  14   5       10.42        9.38      1.40 o
   5  14   5        0.35       -0.27      1.38 o
   6  14   5        0.92       -1.39      1.39 o
  -1  15   5        1.96        2.24      1.08 o
   0  15   5        5.45        7.51      1.16 o
   1  15   5       16.58       20.00      1.52 o
   2  15   5       15.73       17.23      1.10 o
   3  15   5        8.67       10.59      3.11 o
   4  15   5        6.25        7.81      1.37 o
  -4 -13   6        0.01       -0.46      2.10 o
  -3 -13   6        4.25        3.47      3.25 o
  -2 -13   6       49.32       53.35      3.00 o
  -1 -13   6       41.22       49.56      6.35 o
   0 -13   6       25.10       26.57      4.37 o
   1 -13   6        9.23        4.03      1.84 o
  -6 -12   6        3.31        0.29      1.53 o
  -5 -12   6        6.83        4.90      1.51 o
  -4 -12   6        0.63       -0.05      1.17 o
  -3 -12   6        0.01        0.89      1.15 o
  -2 -12   6        1.69        0.33      1.10 o
  -1 -12   6        0.20        0.15      1.78 o
   0 -12   6       43.41       44.11      2.73 o
   1 -12   6       90.08      106.97     13.68 o
   2 -12   6       34.96       39.93      2.36 o
   3 -12   6        3.76        2.62      1.27 o
  -7 -11   6        7.93        8.23      1.99 o
  -6 -11   6        6.05        4.10      1.60 o
  -5 -11   6       10.20       15.08      2.30 o
  -4 -11   6        7.81        6.18      1.43 o
  -3 -11   6       35.52       34.14      2.32 o
  -2 -11   6        9.28        6.80      1.36 o
  -1 -11   6        1.39       -0.34      1.52 o
   0 -11   6        1.06        1.21      1.10 o
   1 -11   6        0.01       -0.18      1.13 o
   2 -11   6       14.23        9.80      1.48 o
   3 -11   6       36.32       36.45      3.39 o
   4 -11   6       18.11       21.52      2.95 o
  -8 -10   6        7.47        6.86      1.97 o
  -7 -10   6        7.43        7.26      1.87 o
  -6 -10   6        2.61        1.83      1.60 o
  -5 -10   6       23.91       16.64      1.97 o
  -4 -10   6        1.18        1.10      1.08 o
  -3 -10   6        2.37        0.74      1.10 o
  -2 -10   6        3.30        4.62      1.22 o
  -1 -10   6       63.41       66.76      2.96 o
   0 -10   6       65.90       60.21      2.84 o
   1 -10   6       28.76       25.72      1.79 o
   2 -10   6        7.05        6.39      1.80 o
   3 -10   6        5.86        7.39      1.96 o
   4 -10   6       24.34       24.88      2.95 o
   5 -10   6       40.58       42.72      4.03 o
  -8  -9   6        6.73        9.77      1.64 o
  -7  -9   6       36.63       44.73      2.33 o
  -6  -9   6       25.94       28.33      1.48 o
  -5  -9   6        2.07       -0.09      1.18 o
  -4  -9   6       63.28       63.47      1.76 o
  -3  -9   6       48.19       41.13      1.56 o
  -2  -9   6        0.00        0.07      0.54 o
  -1  -9   6        9.36        7.74      0.72 o
   0  -9   6        0.01       -0.06      0.87 o
   1  -9   6       13.76       14.92      0.88 o
   2  -9   6       19.58       18.24      2.04 o
   3  -9   6       15.34       19.68      3.43 o
   4  -9   6       44.12       48.84      2.99 o
   5  -9   6        0.87       -0.76      1.00 o
   6  -9   6        6.74        5.15      2.36 o
  -9  -8   6        5.71        2.48      2.10 o
  -8  -8   6       14.76       12.30      1.36 o
  -7  -8   6       24.61       28.68      1.61 o
  -6  -8   6        1.58       -0.74      0.78 o
  -5  -8   6       10.95       14.50      1.39 o
  -4  -8   6        0.19       -0.11      0.53 o
  -3  -8   6        4.11        4.92      0.59 o
  -2  -8   6      444.31      426.88      6.15 o
  -1  -8   6      234.81      202.33      8.74 o
   0  -8   6       29.34       27.03      1.33 o
   1  -8   6        1.06        0.85      0.56 o
   2  -8   6       39.10       38.25      1.65 o
   3  -8   6        1.14        0.68      0.85 o
   4  -8   6       26.40       24.97      2.18 o
   5  -8   6        3.59        3.89      1.29 o
   6  -8   6        1.75        2.98      1.32 o
   7  -8   6        0.41        0.34      1.40 o
  -9  -7   6        0.01       -0.99      1.46 o
  -8  -7   6        7.35        8.10      1.22 o
  -7  -7   6       35.18       36.65      1.84 o
  -6  -7   6        7.06        5.92      1.37 o
  -5  -7   6        9.69       10.05      0.89 o
  -4  -7   6       64.86       65.65      1.67 o
  -3  -7   6      123.62      116.81      1.98 o
  -2  -7   6      103.42      106.25      1.85 o
  -1  -7   6      122.98      126.99      1.87 o
   0  -7   6      835.83      809.81      8.81 o
   1  -7   6      168.17      143.73      2.24 o
   2  -7   6       16.49       16.08      0.97 o
   3  -7   6       96.96       98.48      2.78 o
   4  -7   6        0.52       -0.31      0.90 o
   5  -7   6        2.38        1.82      1.09 o
   6  -7   6        0.00       -1.29      2.08 o
   7  -7   6        0.00        0.12      1.24 o
  -9  -6   6        0.16       -1.42      1.42 o
  -8  -6   6        0.16        0.59      0.91 o
  -7  -6   6        0.32        0.27      0.80 o
  -6  -6   6       35.43       42.02      1.45 o
  -5  -6   6       77.99       79.43      1.76 o
  -4  -6   6       10.41        8.05      0.73 o
  -3  -6   6       37.83       37.89      1.30 o
  -2  -6   6       22.11       18.87      0.71 o
  -1  -6   6      181.81      160.00      1.86 o
   0  -6   6      287.10      280.58      4.79 o
   1  -6   6       21.01       24.88      0.84 o
   2  -6   6      385.08      374.12      5.06 o
   3  -6   6       99.90       90.71      2.15 o
   4  -6   6       10.07       12.31      0.99 o
   5  -6   6       24.46       28.57      1.43 o
   6  -6   6        5.36        2.32      1.07 o
   7  -6   6        1.66        2.24      1.96 o
   8  -6   6        5.87        4.83      2.64 o
 -10  -5   6        5.20        4.58      2.37 o
  -9  -5   6        0.06       -0.60      1.18 o
  -8  -5   6       13.95       14.20      1.32 o
  -7  -5   6       13.01       12.18      1.02 o
  -6  -5   6       10.33        9.42      1.04 o
  -5  -5   6       33.31       29.31      1.13 o
  -4  -5   6       15.64       15.29      0.79 o
  -3  -5   6       10.52        9.48      0.58 o
  -2  -5   6       95.72       92.67      1.24 o
  -1  -5   6      458.98      434.56      4.05 o
   0  -5   6        5.15        6.21      0.42 o
   1  -5   6       31.73       20.91      0.64 o
   2  -5   6       24.43       18.58      0.64 o
   3  -5   6        1.92       -1.06      1.06 o
   4  -5   6      100.88       97.56      3.87 o
   5  -5   6        0.07        0.32      0.69 o
   6  -5   6       16.96       16.32      1.26 o
   7  -5   6        0.97        0.72      1.12 o
   8  -5   6        0.14        0.44      1.52 o
 -10  -4   6        0.00        1.21      1.66 o
  -9  -4   6        0.30        0.97      1.04 o
  -8  -4   6        6.55        7.93      1.21 o
  -7  -4   6       20.18       21.48      1.24 o
  -6  -4   6        8.32        8.38      0.85 o
  -5  -4   6      223.05      216.35      3.44 o
  -4  -4   6      193.21      172.85      3.16 o
  -3  -4   6       47.49       34.68      1.36 o
  -2  -4   6        0.45       -0.28      0.28 o
  -1  -4   6      107.93      115.27      1.33 o
   0  -4   6        4.60        3.58      0.29 o
   1  -4   6      134.57      127.06      1.46 o
   2  -4   6        0.72        0.17      0.39 o
   3  -4   6      116.44      129.17      3.25 o
   4  -4   6       48.23       55.38      1.64 o
   5  -4   6       45.70       39.45      1.69 o
   6  -4   6        5.63        4.44      0.97 o
   7  -4   6        0.74       -0.98      0.98 o
   8  -4   6        4.45        3.85      1.41 o
   9  -4   6        0.92        1.03      3.03 o
 -10  -3   6        0.53        4.23      1.81 o
  -9  -3   6       22.88       24.85      1.77 o
  -8  -3   6        0.78        0.52      0.97 o
  -7  -3   6        4.86        3.31      0.84 o
  -6  -3   6        0.33       -0.43      0.60 o
  -5  -3   6       46.87       46.24      1.73 o
  -4  -3   6        2.90        0.00      0.47 o
  -3  -3   6        7.35       12.35      0.63 o
  -2  -3   6       33.52       37.07      0.91 o
  -1  -3   6       49.97       39.13      0.78 o
   0  -3   6        0.59        4.79      0.32 o
   1  -3   6       87.12       83.27      1.09 o
   2  -3   6       19.31       16.80      0.50 o
   3  -3   6       36.36       30.92      0.92 o
   4  -3   6      108.35      114.97      2.28 o
   5  -3   6       22.28       24.34      1.19 o
   6  -3   6       31.11       30.79      1.58 o
   7  -3   6        6.38        3.93      1.29 o
   8  -3   6        5.42        3.68      1.45 o
   9  -3   6        0.89       -1.31      1.31 o
 -10  -2   6        1.84        2.47      1.82 o
  -9  -2   6        0.04       -0.24      1.88 o
  -8  -2   6        0.82        1.71      1.00 o
  -7  -2   6        1.71        1.55      0.94 o
  -6  -2   6       47.71       45.20      1.59 o
  -5  -2   6      414.34      380.80      5.81 o
  -4  -2   6      186.07      162.45      2.98 o
  -3  -2   6      179.33      187.52      2.58 o
  -2  -2   6       65.88       87.77      1.49 o
  -1  -2   6       17.21        9.04      0.46 o
   0  -2   6      751.88      773.76      6.65 o
   1  -2   6      105.12      111.16      1.30 o
   2  -2   6      102.98      126.01      1.47 o
   3  -2   6        4.23        6.48      0.47 o
   4  -2   6      143.32      131.76      2.19 o
   5  -2   6      262.08      247.78      3.87 o
   6  -2   6      237.17      247.46      4.55 o
   7  -2   6        5.08        1.54      1.13 o
   8  -2   6       13.86       12.51      1.64 o
   9  -2   6        0.34       -1.23      1.23 o
 -10  -1   6       24.63       31.05      2.96 o
  -9  -1   6       11.66       12.49      1.49 o
  -8  -1   6        2.20        3.00      1.10 o
  -7  -1   6        6.64        6.71      1.06 o
  -6  -1   6       85.77       89.95      2.14 o
  -5  -1   6       52.87       54.39      1.83 o
  -4  -1   6       15.75       20.14      1.05 o
  -3  -1   6       38.88       28.17      0.98 o
  -2  -1   6      543.34      492.15      5.46 o
  -1  -1   6     1696.14     1831.80     18.25 o
   0  -1   6      672.76      681.69      6.65 o
   1  -1   6      368.67      450.83      3.87 o
   2  -1   6      627.81      666.92      6.71 o
   3  -1   6      124.86      125.04      1.70 o
   4  -1   6        9.09       11.04      0.67 o
   5  -1   6       15.89       16.40      0.97 o
   6  -1   6       96.00       94.46      2.52 o
   7  -1   6       20.81       19.27      1.65 o
   8  -1   6       76.85       80.18      3.12 o
   9  -1   6        0.63       -0.03      1.55 o
 -10   0   6        8.02        5.35      1.71 o
  -9   0   6        0.08        0.74      1.12 o
  -8   0   6       58.37       67.36      2.43 o
  -7   0   6       45.37       45.36      1.90 o
  -6   0   6      300.33      284.01      5.38 o
  -5   0   6      176.36      179.84      3.03 o
  -4   0   6      222.83      252.22      4.09 o
  -3   0   6        0.16       -0.40      0.40 o
  -2   0   6        8.25       19.24      0.77 o
  -1   0   6      232.19      211.03      2.91 o
   0   0   6        3.23        6.24      0.42 o
   1   0   6      987.81     1075.27      9.01 o
   2   0   6      590.39      546.77      5.15 o
   3   0   6       84.51      146.79      1.89 o
   4   0   6       13.47       20.81      0.72 o
   5   0   6       63.63       69.41      1.47 o
   6   0   6       15.04       11.46      1.24 o
   7   0   6        2.75        4.10      1.22 o
   8   0   6       22.45       18.03      1.73 o
   9   0   6        3.62        3.04      1.45 o
  10   0   6       15.38       18.13      3.79 o
 -10   1   6       15.78       20.04      3.67 o
  -9   1   6        3.98        6.44      1.28 o
  -8   1   6       95.40       99.05      4.56 o
  -7   1   6        0.13        1.65      0.90 o
  -6   1   6      386.24      391.62      5.57 o
  -5   1   6      207.28      213.21      3.91 o
  -4   1   6      294.13      264.38      4.21 o
  -3   1   6     1099.39     1087.86     12.36 o
  -2   1   6     2680.70     2985.62     29.35 o
  -1   1   6       42.96       35.84      0.89 o
   0   1   6      468.32      535.17      5.30 o
   1   1   6      294.63      265.64      2.58 o
   2   1   6      283.05      287.97      2.81 o
   3   1   6       58.05       66.78      1.23 o
   4   1   6      262.24      277.96      3.10 o
   5   1   6      102.61       86.69      1.42 o
   6   1   6        2.25        2.86      0.88 o
   7   1   6       19.24       19.78      1.54 o
   8   1   6       35.51       37.87      2.18 o
   9   1   6       20.01       24.52      2.02 o
  10   1   6        1.98        2.11      1.75 o
 -10   2   6        6.49        9.46      3.07 o
  -9   2   6       38.07       34.47      2.34 o
  -8   2   6       22.62       25.95      1.72 o
  -7   2   6       14.17       14.85      1.29 o
  -6   2   6        9.18       11.03      1.01 o
  -5   2   6        0.64        0.49      0.67 o
  -4   2   6       79.73       82.10      2.37 o
  -3   2   6      147.59      159.23      3.43 o
  -2   2   6      164.49      162.32      2.75 o
  -1   2   6     1039.59      969.83     13.36 o
   0   2   6     2994.98     3251.27     29.96 o
   1   2   6      391.35      351.24      4.17 o
   2   2   6      429.59      612.82      6.55 o
   3   2   6       31.31       35.35      0.75 o
   4   2   6       56.20       64.37      1.28 o
   5   2   6       89.60       99.77      2.40 o
   6   2   6        1.50        2.22      0.64 o
   7   2   6       24.15       23.02      1.63 o
   8   2   6        0.23       -0.32      1.07 o
   9   2   6        8.42        8.14      2.28 o
  10   2   6        4.28        1.57      1.51 o
 -10   3   6        0.47       -2.56      2.56 o
  -9   3   6        2.99        1.83      1.38 o
  -8   3   6        3.63        4.55      1.13 o
  -7   3   6      297.86      289.87      7.51 o
  -6   3   6      372.43      380.87      5.51 o
  -5   3   6      164.56      167.39      3.28 o
  -4   3   6       21.68       24.62      1.12 o
  -3   3   6      157.37      182.73      2.52 o
  -2   3   6       14.22       12.45      0.60 o
  -1   3   6      193.46      182.74      2.17 o
   0   3   6      228.02      198.05      2.12 o
   1   3   6       49.08       37.63      0.70 o
   2   3   6      709.87      742.03      6.01 o
   3   3   6      214.21      211.46      2.25 o
   4   3   6      142.22      102.91      1.61 o
   5   3   6      472.42      456.27      5.53 o
   6   3   6       42.14       41.87      1.33 o
   7   3   6       48.59       47.35      1.90 o
   8   3   6       29.06       28.86      1.93 o
   9   3   6       16.30       14.26      1.71 o
  10   3   6        6.67        5.47      1.53 o
  -9   4   6        2.22        1.68      1.28 o
  -8   4   6        2.10        1.34      1.15 o
  -7   4   6       50.01       50.71      1.83 o
  -6   4   6       11.07       10.27      0.96 o
  -5   4   6      286.78      267.68      4.53 o
  -4   4   6      795.46      764.52     11.78 o
  -3   4   6     1109.82     1108.90     12.61 o
  -2   4   6      497.07      522.40      6.28 o
  -1   4   6       49.80       49.50      1.17 o
   0   4   6       16.12        5.29      0.35 o
   1   4   6      326.98      353.34      3.67 o
   2   4   6      438.55      420.37      3.67 o
   3   4   6       22.85       20.96      0.65 o
   4   4   6      475.75      501.77      5.66 o
   5   4   6       27.32       34.02      1.06 o
   6   4   6       34.87       31.92      1.19 o
   7   4   6      215.02      216.77      3.80 o
   8   4   6       85.79       95.12      3.18 o
   9   4   6       15.32       16.45      1.76 o
  10   4   6        5.72        2.15      1.77 o
  -9   5   6        0.90        3.30      1.78 o
  -8   5   6        6.06        4.92      1.36 o
  -7   5   6       17.02       18.45      1.37 o
  -6   5   6       71.30       73.19      1.96 o
  -5   5   6       75.62       76.97      1.92 o
  -4   5   6       12.05       12.15      0.95 o
  -3   5   6      272.11      275.73      3.82 o
  -2   5   6      490.69      480.25      7.20 o
  -1   5   6      525.76      539.70      5.80 o
   0   5   6      512.22      546.95      5.45 o
   1   5   6       40.44       53.44      0.93 o
   2   5   6        1.79        0.61      0.25 o
   3   5   6       87.11       74.59      1.13 o
   4   5   6      154.61      155.06      2.04 o
   5   5   6       35.75       37.85      1.23 o
   6   5   6       34.35       30.58      1.18 o
   7   5   6       25.68       26.36      1.20 o
   8   5   6       52.21       53.75      2.16 o
   9   5   6       12.68       14.78      1.65 o
  10   5   6        3.83        4.35      2.72 o
  -8   6   6       21.84       20.73      2.26 o
  -7   6   6       19.64       19.89      2.68 o
  -6   6   6       36.67       33.92      1.71 o
  -5   6   6       34.05       34.36      1.72 o
  -4   6   6      360.92      354.79      5.35 o
  -3   6   6      633.35      591.84      7.98 o
  -2   6   6       29.99       38.66      1.02 o
  -1   6   6       49.96       63.52      1.16 o
   0   6   6       69.37       80.54      1.53 o
   1   6   6        0.04       -0.13      0.24 o
   2   6   6        1.77        1.79      0.28 o
   3   6   6        7.63       10.01      0.49 o
   4   6   6       87.37       90.29      1.55 o
   5   6   6       37.78       34.54      1.04 o
   6   6   6      173.08      169.61      2.80 o
   7   6   6       44.71       43.86      1.49 o
   8   6   6       33.19       32.69      1.71 o
   9   6   6        0.82        1.08      1.12 o
  -8   7   6        3.76        0.20      1.92 o
  -7   7   6       12.26       12.12      1.70 o
  -6   7   6       17.77       17.70      1.74 o
  -5   7   6       10.21        9.21      1.10 o
  -4   7   6      108.51      100.74      2.24 o
  -3   7   6       43.79       42.89      1.30 o
  -2   7   6      170.09      159.11      2.41 o
  -1   7   6     1043.27      993.26     11.52 o
   0   7   6       77.83       71.91      1.17 o
   1   7   6       14.89       15.05      0.54 o
   2   7   6       40.99       50.25      0.83 o
   3   7   6       78.81       79.80      1.09 o
   4   7   6        8.01        9.06      0.64 o
   5   7   6        8.15        7.61      0.60 o
   6   7   6       33.72       33.91      1.24 o
   7   7   6       66.04       68.80      1.80 o
   8   7   6       34.79       41.13      2.13 o
   9   7   6        8.51        8.64      1.65 o
  -8   8   6        8.76       10.58      2.87 o
  -7   8   6       32.77       37.15      4.73 o
  -6   8   6       29.31       31.51      5.17 o
  -5   8   6       59.91       60.66      5.31 o
  -4   8   6       87.55       76.59      2.77 o
  -3   8   6       39.43       43.66      1.89 o
  -2   8   6       22.17       25.39      0.92 o
  -1   8   6       19.06       16.33      0.69 o
   0   8   6       39.98       47.90      1.20 o
   1   8   6      276.08      253.38      3.35 o
   2   8   6      157.27      149.45      1.58 o
   3   8   6      370.65      370.27      4.03 o
   4   8   6       45.51       49.68      1.02 o
   5   8   6       16.95       15.65      0.78 o
   6   8   6        9.84        6.93      0.80 o
   7   8   6       36.97       35.74      1.50 o
   8   8   6        8.11        5.39      1.13 o
   9   8   6        2.31        1.70      1.13 o
  -7   9   6        0.03        0.63      2.22 o
  -6   9   6        1.72        2.10      1.19 o
  -5   9   6       76.67       81.36      3.06 o
  -4   9   6      158.56      171.48      7.75 o
  -3   9   6      210.45      221.05      4.96 o
  -2   9   6      216.24      206.61      8.92 o
  -1   9   6       28.84       31.69      2.16 o
   0   9   6        6.92        5.31      0.54 o
   1   9   6      108.68       97.01      1.85 o
   2   9   6       45.60       42.54      1.36 o
   3   9   6       59.66       60.17      2.53 o
   4   9   6        7.60        6.66      0.77 o
   5   9   6      138.88      138.65      2.21 o
   6   9   6       84.13       90.80      2.08 o
   7   9   6       27.55       33.51      1.45 o
   8   9   6        3.53        5.14      0.97 o
   9   9   6        8.90        9.55      1.38 o
  -7  10   6        2.45        2.12      1.92 o
  -6  10   6        0.09        0.16      1.56 o
  -5  10   6        1.25        2.64      1.64 o
  -4  10   6       10.22       10.86      2.04 o
  -3  10   6       53.74       53.06      3.47 o
  -2  10   6       62.21       70.95      3.59 o
  -1  10   6      110.28      111.03      3.02 o
   0  10   6      195.40      179.62      4.02 o
   1  10   6        9.11        8.79      1.08 o
   2  10   6       23.31       25.41      1.10 o
   3  10   6        1.58        2.42      0.62 o
   4  10   6       23.13       25.56      1.74 o
   5  10   6        5.54        1.91      1.16 o
   6  10   6       29.10       25.30      1.34 o
   7  10   6       33.69       33.51      1.65 o
   8  10   6        4.54        3.78      1.88 o
   9  10   6        1.85        4.86      1.57 o
  -6  11   6       26.76       27.99      3.27 o
  -5  11   6       27.14       33.10      3.31 o
  -4  11   6       19.97       13.66      2.28 o
  -3  11   6        0.93       -0.20      1.20 o
  -2  11   6        4.12        3.71      1.32 o
  -1  11   6        4.08        2.34      0.73 o
   0  11   6        4.80        3.40      0.69 o
   1  11   6       30.27       30.63      1.25 o
   2  11   6      137.27      128.97      2.62 o
   3  11   6        4.24        2.69      0.91 o
   4  11   6        4.59        4.97      0.98 o
   5  11   6       20.83       21.04      1.60 o
   6  11   6       19.13       21.22      1.78 o
   7  11   6       10.09        8.50      1.50 o
   8  11   6        7.99        6.15      2.28 o
  -5  12   6       17.83       26.35      2.99 o
  -4  12   6       82.93       83.77      4.83 o
  -3  12   6       38.65       46.08      3.27 o
  -2  12   6       12.34       12.38      1.72 o
  -1  12   6       10.62       11.70      1.60 o
   0  12   6        8.68       10.29      1.18 o
   1  12   6        3.60        2.95      0.74 o
   2  12   6        3.22        1.89      0.60 o
   3  12   6        0.12        0.27      0.56 o
   4  12   6        4.77        2.99      0.99 o
   5  12   6        1.91        0.37      0.95 o
   6  12   6        7.19        8.55      1.43 o
   7  12   6        5.02        4.56      1.71 o
  -4  13   6        0.43        0.92      1.52 o
  -3  13   6        8.03        9.34      1.88 o
  -2  13   6       23.82       19.37      2.12 o
  -1  13   6        1.80        3.31      1.16 o
   0  13   6        2.16        3.45      0.79 o
   1  13   6       41.94       40.58      1.68 o
   2  13   6       13.38       14.98      1.07 o
   3  13   6        0.28       -1.19      1.24 o
   4  13   6        0.18        0.04      1.02 o
   5  13   6        6.66        5.77      1.39 o
   6  13   6        1.11        0.80      1.33 o
   7  13   6        0.17        0.39      1.55 o
  -3  14   6        0.01        0.44      1.40 o
  -1  14   6        2.85        2.72      1.24 o
   0  14   6        2.83        2.60      1.16 o
   1  14   6        2.19        1.64      1.00 o
   2  14   6        1.64        1.60      1.00 o
   3  14   6        6.99        8.55      2.32 o
   4  14   6        3.69        3.03      1.28 o
   5  14   6        6.95        6.85      2.58 o
  -1  15   6        0.23        0.20      1.08 o
   0  15   6        1.39        1.04      0.96 o
   1  15   6        3.92        2.68      1.04 o
   2  15   6        0.01       -0.20      0.84 o
   3  15   6        6.77        5.71      1.28 o
   4  15   6        1.13        2.69      2.08 o
  -3 -13   7        0.61        0.03      1.45 o
  -2 -13   7        4.05        4.68      1.76 o
  -1 -13   7        2.32        1.57      1.41 o
   0 -13   7        0.97        1.43      1.52 o
  -5 -12   7        5.65        5.73      1.68 o
  -4 -12   7        0.02       -0.04      1.14 o
  -3 -12   7       10.55       10.96      1.72 o
  -2 -12   7       12.92       11.14      1.72 o
  -1 -12   7        0.50        0.19      1.26 o
   0 -12   7        2.17        1.56      2.54 o
   1 -12   7        1.29        2.18      1.94 o
   2 -12   7        5.10        2.83      1.88 o
   3 -12   7        0.15        3.11      2.20 o
  -6 -11   7        1.38        2.44      1.57 o
  -5 -11   7        2.40        5.20      1.48 o
  -4 -11   7        2.30        2.66      1.35 o
  -3 -11   7       20.56       20.48      2.66 o
  -2 -11   7        1.37        1.64      1.26 o
  -1 -11   7       25.97       26.49      2.13 o
   0 -11   7       88.75       87.95      3.75 o
   1 -11   7       10.83       12.50      2.72 o
   2 -11   7        0.10       -0.24      1.36 o
   3 -11   7        1.76        3.67      1.33 o
   4 -11   7        0.33        1.64      1.23 o
  -7 -10   7        1.86       -0.09      1.54 o
  -6 -10   7        4.50        7.28      1.80 o
  -5 -10   7        4.10        1.24      1.43 o
  -4 -10   7       10.27        6.40      1.50 o
  -3 -10   7        0.02        0.86      1.14 o
  -2 -10   7        0.04       -0.37      1.08 o
  -1 -10   7        6.31        7.59      1.37 o
   0 -10   7        0.60       -1.00      1.01 o
   1 -10   7        5.70        4.82      1.42 o
   2 -10   7       57.71       63.33      2.88 o
   3 -10   7       55.53       58.97      2.91 o
   4 -10   7       15.26       16.25      2.72 o
   5 -10   7        4.12        2.68      2.20 o
  -8  -9   7        6.01        3.90      1.42 o
  -7  -9   7        1.90        1.62      0.93 o
  -6  -9   7        0.36        1.13      0.84 o
  -5  -9   7       11.62       11.26      1.03 o
  -4  -9   7       54.88       57.02      1.77 o
  -3  -9   7       43.60       48.38      1.53 o
  -2  -9   7       39.39       37.40      1.59 o
  -1  -9   7       61.68       56.18      2.82 o
   0  -9   7        0.74       -0.59      0.59 o
   1  -9   7        7.29        7.62      0.90 o
   2  -9   7        5.10        5.77      0.96 o
   3  -9   7       12.34       11.82      1.14 o
   4  -9   7       30.98       32.04      2.08 o
   5  -9   7       17.43       20.52      2.95 o
   6  -9   7        3.63        0.12      2.08 o
  -8  -8   7       28.17       30.52      1.86 o
  -7  -8   7       91.33       92.40      2.75 o
  -6  -8   7       11.05        9.36      1.13 o
  -5  -8   7       21.23       24.01      1.42 o
  -4  -8   7        0.20        1.38      0.68 o
  -3  -8   7       53.62       50.34      1.60 o
  -2  -8   7       83.82       86.85      2.54 o
  -1  -8   7       57.47       63.15      1.73 o
   0  -8   7       31.01       30.29      1.53 o
   1  -8   7      102.61       96.13      4.42 o
   2  -8   7       18.58       15.69      1.03 o
   3  -8   7       19.08       17.73      1.55 o
   4  -8   7        0.63        0.63      1.01 o
   5  -8   7        2.48        2.52      1.26 o
   6  -8   7        6.39        5.56      3.47 o
   7  -8   7       27.69       21.92      3.19 o
  -9  -7   7        4.06        7.59      3.91 o
  -8  -7   7        8.35        4.83      1.16 o
  -7  -7   7        6.31        9.73      1.30 o
  -6  -7   7       77.56       79.59      2.48 o
  -5  -7   7      340.53      349.19      5.79 o
  -4  -7   7       99.16       99.19      2.83 o
  -3  -7   7        6.66        7.13      1.16 o
  -2  -7   7       42.75       39.99      1.17 o
  -1  -7   7      150.49      135.47      2.19 o
   0  -7   7        3.92        3.52      0.61 o
   1  -7   7        5.75        2.28      0.63 o
   2  -7   7       13.70       17.14      0.93 o
   3  -7   7      162.06      161.30      4.50 o
   4  -7   7       10.74        9.65      1.94 o
   5  -7   7        3.83        5.81      1.35 o
   6  -7   7        6.11        7.17      1.78 o
   7  -7   7        3.34        1.12      2.16 o
  -9  -6   7        2.04        0.46      1.60 o
  -8  -6   7       18.24       15.49      1.77 o
  -7  -6   7       14.42       11.01      1.13 o
  -6  -6   7       34.81       32.74      1.65 o
  -5  -6   7        4.68        5.48      0.73 o
  -4  -6   7      130.36      122.16      2.69 o
  -3  -6   7      615.40      611.74      7.71 o
  -2  -6   7      308.84      283.01      3.69 o
  -1  -6   7       42.52       46.92      1.21 o
   0  -6   7      406.41      383.96      4.65 o
   1  -6   7      178.11      154.18      2.65 o
   2  -6   7       21.85       26.45      1.01 o
   3  -6   7        0.06        0.69      0.64 o
   4  -6   7       18.46       16.76      1.30 o
   5  -6   7        3.76        3.44      1.04 o
   6  -6   7       24.13       22.82      1.73 o
   7  -6   7       14.09       17.25      2.76 o
  -9  -5   7       21.47       21.72      1.88 o
  -8  -5   7       67.89       70.34      2.38 o
  -7  -5   7        0.36        0.43      0.75 o
  -6  -5   7       59.49       59.50      1.80 o
  -5  -5   7       41.35       45.74      2.08 o
  -4  -5   7       20.22       19.41      1.16 o
  -3  -5   7       15.31       16.60      0.91 o
  -2  -5   7       70.47       71.70      1.39 o
  -1  -5   7       95.86       99.78      1.52 o
   0  -5   7       32.33       27.33      0.85 o
   1  -5   7      239.09      238.95      3.27 o
   2  -5   7     1785.93     1752.68     18.18 o
   3  -5   7      208.69      187.01      3.47 o
   4  -5   7        1.27        1.68      0.72 o
   5  -5   7        7.25        6.83      0.97 o
   6  -5   7        1.04        1.66      0.91 o
   7  -5   7        0.98       -1.34      1.34 o
   8  -5   7        5.08        6.15      1.91 o
 -10  -4   7        5.79        3.15      2.28 o
  -9  -4   7        7.13        4.90      1.37 o
  -8  -4   7        2.39        2.88      2.06 o
  -7  -4   7       42.99       44.07      1.72 o
  -6  -4   7      171.83      174.59      3.21 o
  -5  -4   7       24.02       27.68      1.33 o
  -4  -4   7      446.08      431.82      9.17 o
  -3  -4   7      404.98      386.31      5.28 o
  -2  -4   7        8.35       10.69      0.59 o
  -1  -4   7        0.06        0.20      0.28 o
   0  -4   7        0.04        0.05      0.28 o
   1  -4   7       23.32       16.34      0.56 o
   2  -4   7        1.49        1.30      0.45 o
   3  -4   7      160.09      160.58      2.55 o
   4  -4   7      872.38      866.55     16.30 o
   5  -4   7      114.87      114.35      3.43 o
   6  -4   7        9.47       12.67      1.30 o
   7  -4   7       22.91       24.97      2.04 o
   8  -4   7        0.79        1.19      1.32 o
   9  -4   7        2.37       -0.16      2.76 o
 -10  -3   7        0.04       -2.20      2.60 o
  -9  -3   7       29.68       33.03      2.57 o
  -8  -3   7       47.87       48.98      2.51 o
  -7  -3   7       22.51       16.79      1.36 o
  -6  -3   7       20.76       17.35      1.54 o
  -5  -3   7       10.35       11.00      0.99 o
  -4  -3   7      192.67      193.31      4.04 o
  -3  -3   7      145.81      142.37      2.22 o
  -2  -3   7      647.40      611.03      6.34 o
  -1  -3   7      403.53      364.12      3.75 o
   0  -3   7      156.74      159.71      1.83 o
   1  -3   7      724.50      695.72      6.34 o
   2  -3   7       41.91       46.12      0.92 o
   3  -3   7       78.20       62.35      1.33 o
   4  -3   7       17.27       17.90      1.02 o
   5  -3   7       74.33       70.88      1.98 o
   6  -3   7      330.07      345.12      5.88 o
   7  -3   7       31.95       31.87      2.05 o
   8  -3   7        0.01        0.18      1.24 o
   9  -3   7        8.57        7.99      2.85 o
 -10  -2   7        2.95        7.47      2.95 o
  -9  -2   7        0.31        1.77      1.13 o
  -8  -2   7       16.52       18.53      1.74 o
  -7  -2   7      159.23      163.07      3.64 o
  -6  -2   7       46.68       42.77      2.11 o
  -5  -2   7      253.30      238.03      4.20 o
  -4  -2   7       61.26       63.33      1.81 o
  -3  -2   7        0.00       -0.37      0.37 o
  -2  -2   7       47.55       38.41      1.02 o
  -1  -2   7       28.42       42.09      0.96 o
   0  -2   7      454.30      466.62      4.30 o
   1  -2   7      381.97      335.72      3.10 o
   2  -2   7      249.84      247.18      3.96 o
   3  -2   7      598.58      587.83      5.71 o
   4  -2   7       17.17       16.35      0.79 o
   5  -2   7       30.92       31.76      1.32 o
   6  -2   7       45.12       43.71      1.92 o
   7  -2   7        7.26        6.74      1.96 o
   8  -2   7       44.64       46.09      2.55 o
   9  -2   7       11.22        9.22      1.66 o
 -10  -1   7        0.64        3.63      2.52 o
  -9  -1   7       23.24       19.16      2.06 o
  -8  -1   7        8.15        5.12      1.33 o
  -7  -1   7        6.29        7.01      1.11 o
  -6  -1   7       15.68       20.02      1.13 o
  -5  -1   7      458.92      467.83      6.94 o
  -4  -1   7      188.55      172.39      3.21 o
  -3  -1   7      638.95      580.32      7.11 o
  -2  -1   7      238.71      193.53      2.90 o
  -1  -1   7       28.65       28.91      0.80 o
   0  -1   7        1.21        5.58      0.41 o
   1  -1   7       88.65      120.94      1.46 o
   2  -1   7      148.13      189.43      2.26 o
   3  -1   7        8.72        7.41      0.55 o
   4  -1   7       52.67       48.51      1.13 o
   5  -1   7      174.00      169.61      2.98 o
   6  -1   7        8.17        6.76      1.21 o
   7  -1   7       50.52       51.67      2.53 o
   8  -1   7       66.43       76.85      3.19 o
   9  -1   7        0.68       -0.28      1.24 o
  -9   0   7        3.12        2.83      1.25 o
  -8   0   7       33.72       35.56      1.97 o
  -7   0   7        6.79        5.44      1.04 o
  -6   0   7       11.01        8.39      1.03 o
  -5   0   7       22.74       23.96      1.13 o
  -4   0   7       54.67       57.47      1.54 o
  -3   0   7       21.17       27.73      1.04 o
  -2   0   7        5.65        3.28      0.48 o
  -1   0   7      492.45      465.55      5.73 o
   0   0   7      639.85      516.74      5.69 o
   1   0   7      501.69      476.28      4.35 o
   2   0   7      618.00      675.34      6.30 o
   3   0   7       43.45       51.90      1.14 o
   4   0   7       85.79      100.74      1.93 o
   5   0   7       27.09       27.82      0.92 o
   6   0   7       15.33       11.88      1.29 o
   7   0   7        0.10       -0.93      0.93 o
   8   0   7        0.91        0.40      1.20 o
   9   0   7       13.85       14.49      1.81 o
  -9   1   7        9.53        7.94      1.40 o
  -8   1   7        0.48        0.27      1.02 o
  -7   1   7        5.47        3.54      1.01 o
  -6   1   7      221.96      230.52      4.34 o
  -5   1   7      194.62      172.67      3.40 o
  -4   1   7      154.23      130.34      2.40 o
  -3   1   7       13.13        8.05      0.65 o
  -2   1   7       23.81       17.21      0.78 o
  -1   1   7        6.25        0.03      0.39 o
   0   1   7       46.92       27.61      0.80 o
   1   1   7        1.34        4.84      1.00 o
   2   1   7       57.19       50.71      0.99 o
   3   1   7      469.66      454.44      4.86 o
   4   1   7      867.94      856.54      9.25 o
   5   1   7      129.89      127.48      1.97 o
   6   1   7       91.05       94.26      2.53 o
   7   1   7        9.63       10.30      1.34 o
   8   1   7        0.50       -0.70      1.04 o
   9   1   7        1.61        2.80      1.37 o
  -9   2   7       13.22       11.33      1.50 o
  -8   2   7       56.25       51.43      2.41 o
  -7   2   7        0.05        0.42      0.91 o
  -6   2   7        3.94        5.30      0.88 o
  -5   2   7        0.77        0.91      0.73 o
  -4   2   7      145.28      142.87      3.29 o
  -3   2   7       10.99        3.33      0.62 o
  -2   2   7      325.36      271.65      4.65 o
  -1   2   7      501.00      474.70      5.82 o
   0   2   7      209.68      185.57      2.46 o
   1   2   7      187.89      219.01      2.60 o
   2   2   7        2.48        0.29      0.20 o
   3   2   7      113.69      110.86      1.86 o
   4   2   7       30.49       31.50      1.07 o
   5   2   7      343.32      346.80      4.70 o
   6   2   7      313.73      312.71      4.77 o
   7   2   7       12.21       13.94      1.47 o
   8   2   7        8.14        9.53      1.81 o
   9   2   7        5.97        7.65      1.52 o
  -9   3   7        2.06        1.18      1.41 o
  -8   3   7        3.76        2.39      1.10 o
  -7   3   7      102.12      103.41      3.14 o
  -6   3   7      434.52      433.00      6.13 o
  -5   3   7       47.71       41.77      1.77 o
  -4   3   7      186.58      186.52      3.91 o
  -3   3   7      246.84      241.52      3.61 o
  -2   3   7        9.64       17.39      0.69 o
  -1   3   7       94.02      122.14      1.82 o
   0   3   7        0.64        8.17      0.44 o
   1   3   7      939.49      962.63      8.60 o
   2   3   7      478.21      482.23      5.53 o
   3   3   7      416.09      404.97      4.40 o
   4   3   7       54.95       50.85      1.11 o
   5   3   7       18.33       17.56      0.89 o
   6   3   7       23.97       22.45      1.16 o
   7   3   7       34.64       33.86      1.67 o
   8   3   7       34.47       31.59      1.99 o
   9   3   7        4.86        6.85      1.63 o
  10   3   7        0.46        4.47      2.76 o
  -9   4   7        0.12       -0.92      1.50 o
  -8   4   7       11.32       11.99      1.44 o
  -7   4   7        0.00        1.70      0.95 o
  -6   4   7       15.03       14.92      1.74 o
  -5   4   7      443.25      418.46      6.41 o
  -4   4   7      511.35      471.32      7.91 o
  -3   4   7      143.43      139.60      2.43 o
  -2   4   7       44.86       43.89      1.43 o
  -1   4   7      216.59      220.94      3.21 o
   0   4   7        0.68        0.49      0.28 o
   1   4   7      206.31      183.94      3.14 o
   2   4   7      472.31      515.72      5.96 o
   3   4   7      102.39      107.39      1.78 o
   4   4   7      514.84      532.01      5.70 o
   5   4   7      395.71      387.35      4.51 o
   6   4   7        3.41        2.59      0.72 o
   7   4   7        6.06        5.44      0.91 o
   8   4   7        0.75       -0.55      1.06 o
   9   4   7       16.68       16.31      1.78 o
  10   4   7       10.70       10.54      3.15 o
  -9   5   7        0.06       -1.44      2.08 o
  -8   5   7        3.41        4.57      1.37 o
  -7   5   7        0.72        0.42      0.80 o
  -6   5   7        2.37        3.74      0.80 o
  -5   5   7       48.23       50.74      1.79 o
  -4   5   7       88.71       91.53      2.58 o
  -3   5   7      319.05      289.00      4.55 o
  -2   5   7      519.54      463.86      5.78 o
  -1   5   7      108.83       90.56      1.53 o
   0   5   7      120.80      123.58      1.68 o
   1   5   7       11.73       10.07      0.53 o
   2   5   7       51.41       45.14      0.90 o
   3   5   7      118.77      111.84      1.51 o
   4   5   7      113.46      119.91      1.89 o
   5   5   7       19.84       19.32      0.84 o
   6   5   7       42.07       47.85      1.62 o
   7   5   7        5.78        8.62      1.00 o
   8   5   7        0.01        0.48      1.09 o
   9   5   7        6.27        8.27      1.44 o
  10   5   7        0.17        5.27      2.83 o
  -8   6   7        0.30       -1.60      2.00 o
  -7   6   7       26.58       27.89      1.88 o
  -6   6   7       16.53       15.99      1.10 o
  -5   6   7        0.82       -0.12      0.59 o
  -4   6   7       11.97        7.04      0.88 o
  -3   6   7      111.22       98.15      2.20 o
  -2   6   7      435.15      456.87      5.23 o
  -1   6   7        7.31        7.14      0.69 o
   0   6   7      160.18      157.51      1.97 o
   1   6   7       21.83       18.64      0.62 o
   2   6   7      134.64      138.00      1.97 o
   3   6   7       66.21       60.06      1.03 o
   4   6   7      497.62      461.07      5.05 o
   5   6   7        0.95        0.56      0.48 o
   6   6   7       49.61       52.44      1.53 o
   7   6   7        1.46        1.77      0.79 o
   8   6   7       11.91       12.02      1.14 o
   9   6   7        0.41        2.48      1.27 o
  -8   7   7        2.17        2.91      2.48 o
  -7   7   7        0.01        0.91      1.18 o
  -6   7   7       17.14       16.94      1.72 o
  -5   7   7        9.68       10.21      0.97 o
  -4   7   7        0.94       -0.33      0.66 o
  -3   7   7        0.05        0.66      0.63 o
  -2   7   7        3.53        5.34      1.00 o
  -1   7   7       31.94       26.07      0.88 o
   0   7   7      255.57      238.96      3.16 o
   1   7   7      125.93      115.48      1.56 o
   2   7   7       18.71       20.05      0.61 o
   3   7   7        8.44        6.90      0.49 o
   4   7   7      252.21      251.31      3.12 o
   5   7   7        0.25        0.44      0.46 o
   6   7   7       30.31       31.99      1.24 o
   7   7   7        2.93        4.25      0.85 o
   8   7   7        2.38        2.77      1.04 o
   9   7   7        0.01       -1.08      1.33 o
  -8   8   7        5.35        5.23      2.68 o
  -7   8   7        8.49        6.61      1.58 o
  -6   8   7        3.52        1.50      1.24 o
  -5   8   7       10.92       11.70      1.46 o
  -4   8   7        0.55        1.11      0.70 o
  -3   8   7        0.29       -0.55      0.55 o
  -2   8   7       71.27       69.93      1.48 o
  -1   8   7       26.06       23.53      0.84 o
   0   8   7       19.31       18.80      0.64 o
   1   8   7        8.29        8.63      0.46 o
   2   8   7       89.98       92.84      1.35 o
   3   8   7        3.98        2.53      0.47 o
   4   8   7       15.69       13.84      0.69 o
   5   8   7        0.65        2.03      0.54 o
   6   8   7        6.60        4.20      0.75 o
   7   8   7        1.59        2.16      0.87 o
   8   8   7        0.64        1.18      0.87 o
   9   8   7        0.13       -0.96      1.41 o
  -7   9   7        0.01       -0.23      1.26 o
  -6   9   7       13.75       15.43      1.74 o
  -5   9   7        1.74        1.09      1.64 o
  -4   9   7        1.82       -0.35      0.93 o
  -3   9   7        0.35       -0.98      0.98 o
  -2   9   7       16.87       10.80      0.96 o
  -1   9   7        5.42        3.03      0.61 o
   0   9   7      136.38      125.39      2.60 o
   1   9   7      243.28      235.04      3.86 o
   2   9   7       28.45       31.89      1.31 o
   3   9   7      148.55      148.66      2.15 o
   4   9   7        0.01       -0.59      0.59 o
   5   9   7        0.52        0.12      0.57 o
   6   9   7        2.01        1.43      0.72 o
   7   9   7        8.26        8.68      1.03 o
   8   9   7        1.32       -0.03      0.91 o
   9   9   7        2.44        3.93      1.66 o
  -6  10   7       13.35       17.45      2.95 o
  -5  10   7       10.66        9.82      2.20 o
  -4  10   7        0.05        1.56      1.56 o
  -3  10   7        1.00        1.24      1.40 o
  -2  10   7        0.11       -0.32      1.08 o
  -1  10   7       12.55       13.20      1.14 o
   0  10   7        7.88        6.05      0.87 o
   1  10   7        4.82        4.88      0.71 o
   2  10   7       19.38       18.74      1.04 o
   3  10   7       37.96       42.19      1.91 o
   4  10   7       69.17       71.70      2.77 o
   5  10   7        0.00       -0.73      0.73 o
   6  10   7        3.85        3.60      0.87 o
   7  10   7        7.30       11.07      1.27 o
   8  10   7        0.96        0.87      1.74 o
  -6  11   7        1.10        0.52      1.88 o
  -5  11   7        3.62        3.83      1.84 o
  -4  11   7       11.48       16.05      2.48 o
  -3  11   7       54.68       56.14      3.71 o
  -2  11   7       40.34       47.16      3.11 o
  -1  11   7       41.06       39.25      2.72 o
   0  11   7       16.12       12.32      1.09 o
   1  11   7        0.02        0.86      0.60 o
   2  11   7       18.50       21.80      1.79 o
   3  11   7       49.81       49.34      2.09 o
   4  11   7        0.80        0.80      1.19 o
   5  11   7       24.78       26.49      1.77 o
   6  11   7       19.96       22.94      1.81 o
   7  11   7        0.85        1.65      1.54 o
   8  11   7        4.82        5.27      2.16 o
  -5  12   7        0.67        3.87      1.92 o
  -4  12   7        4.96        8.31      2.12 o
  -3  12   7        0.01        1.04      1.48 o
  -2  12   7        1.05        1.04      1.16 o
  -1  12   7       76.72       83.25      3.99 o
   0  12   7       95.45       97.28      3.22 o
   1  12   7      111.71      106.72      2.62 o
   2  12   7        9.00        5.44      1.08 o
   3  12   7        0.52        0.01      0.80 o
   4  12   7        2.76        2.08      0.97 o
   5  12   7        2.72        2.20      1.09 o
   6  12   7        7.89        8.57      1.42 o
   7  12   7        0.36        1.01      1.46 o
  -4  13   7       15.63       19.52      2.72 o
  -3  13   7        1.17        0.84      1.48 o
  -2  13   7        1.12        1.64      1.32 o
  -1  13   7        0.00        1.00      1.12 o
   0  13   7        1.27        3.55      1.28 o
   1  13   7       17.49       14.97      1.76 o
   2  13   7        1.48        1.44      1.08 o
   3  13   7       38.74       43.78      3.99 o
   4  13   7       28.09       26.66      2.85 o
   5  13   7        0.60        1.88      1.66 o
   6  13   7        2.46        0.64      2.02 o
  -2  14   7       44.36       43.72      3.23 o
  -1  14   7       22.48       22.40      2.20 o
   0  14   7        5.74        4.79      1.32 o
   1  14   7        0.21        0.68      1.04 o
   2  14   7        0.76        0.56      1.04 o
   3  14   7        0.04       -1.04      1.04 o
   4  14   7        0.10       -0.28      2.54 o
   5  14   7        6.12        3.66      1.51 o
   0  15   7       47.88       40.61      2.87 o
   1  15   7        6.73        7.51      1.48 o
   2  15   7        1.48        1.64      1.12 o
   3  15   7        6.42        4.95      1.40 o
  -4 -12   8       12.23       12.38      4.43 o
  -3 -12   8       13.57       12.36      2.79 o
  -2 -12   8        1.58        0.82      1.35 o
  -1 -12   8        3.89        4.87      1.47 o
   0 -12   8       15.78       11.37      1.92 o
   1 -12   8       22.63       23.68      2.34 o
   2 -12   8        8.29       10.58      2.56 o
  -6 -11   8        4.30        6.29      1.91 o
  -5 -11   8       22.16       22.97      2.79 o
  -4 -11   8       21.26       24.21      2.30 o
  -3 -11   8       30.62       29.63      2.41 o
  -2 -11   8       39.59       43.06      2.84 o
  -1 -11   8       20.56       21.04      2.06 o
   0 -11   8        0.08       -0.19      1.24 o
   1 -11   8        0.87       -0.11      1.24 o
   2 -11   8        3.91        3.11      1.80 o
   3 -11   8        1.72        0.32      1.68 o
  -7 -10   8        1.42       -0.94      1.47 o
  -6 -10   8        2.00        5.34      1.72 o
  -5 -10   8        4.35        0.66      1.35 o
  -4 -10   8        0.06        0.57      1.20 o
  -3 -10   8       11.89       12.33      1.76 o
  -2 -10   8       31.13       30.76      2.31 o
  -1 -10   8       22.09       19.46      4.03 o
   0 -10   8       28.60       29.99      2.26 o
   1 -10   8       18.93       13.44      1.78 o
   2 -10   8        3.56        2.12      1.68 o
   3 -10   8        0.53        1.92      1.72 o
   4 -10   8       27.65       28.65      2.66 o
  -7  -9   8       13.23       18.11      1.58 o
  -6  -9   8       56.19       56.61      2.85 o
  -5  -9   8        9.89       10.05      1.06 o
  -4  -9   8        9.91       14.33      1.05 o
  -3  -9   8       50.38       49.57      1.65 o
  -2  -9   8        1.45        0.36      0.94 o
  -1  -9   8        0.11        0.52      1.08 o
   0  -9   8       19.91       18.34      1.24 o
   1  -9   8        2.48        1.04      0.88 o
   2  -9   8        7.70        7.13      1.19 o
   3  -9   8        0.71        0.54      0.97 o
   4  -9   8       53.23       55.69      2.64 o
   5  -9   8       21.75       30.46      2.56 o
  -8  -8   8        0.39        3.06      1.70 o
  -7  -8   8       14.54       11.63      1.29 o
  -6  -8   8       13.59       11.31      1.23 o
  -5  -8   8        6.51        4.92      0.96 o
  -4  -8   8      100.65      103.73      2.56 o
  -3  -8   8       41.17       42.32      1.93 o
  -2  -8   8       12.62       16.65      3.41 o
  -1  -8   8      124.34      131.29      3.31 o
   0  -8   8       45.58       39.66      1.78 o
   1  -8   8        1.12        1.05      0.83 o
   2  -8   8        0.88        1.47      0.82 o
   3  -8   8        0.95        1.75      0.84 o
   4  -8   8        0.19       -0.85      1.26 o
   5  -8   8        0.27        0.37      1.23 o
   6  -8   8       14.17       20.81      2.30 o
  -8  -7   8        6.99        2.39      1.46 o
  -7  -7   8        0.29       -0.24      0.91 o
  -6  -7   8       11.42       13.41      1.27 o
  -5  -7   8       48.39       43.83      1.94 o
  -4  -7   8       37.97       34.98      1.57 o
  -3  -7   8        2.93        1.65      0.77 o
  -2  -7   8        7.71        7.07      0.73 o
  -1  -7   8       16.91       14.91      0.88 o
   0  -7   8        9.89       11.48      0.92 o
   1  -7   8       29.99       35.47      3.05 o
   2  -7   8        4.65        4.55      1.11 o
   3  -7   8      103.16       98.90      3.00 o
   4  -7   8       35.17       31.56      1.79 o
   5  -7   8        1.24        2.48      1.24 o
   6  -7   8        2.81        1.98      1.40 o
   7  -7   8        0.07        4.67      2.56 o
  -9  -6   8        0.01       -3.11      3.11 o
  -8  -6   8       16.75       17.44      1.85 o
  -7  -6   8        1.77        0.99      0.89 o
  -6  -6   8       36.63       31.37      1.83 o
  -5  -6   8        0.97        0.94      0.72 o
  -4  -6   8       76.65       78.94      1.80 o
  -3  -6   8      239.84      241.75      3.82 o
  -2  -6   8      129.41      131.13      2.26 o
  -1  -6   8        7.16        6.06      0.62 o
   0  -6   8        8.22       10.22      0.71 o
   1  -6   8       22.82       24.53      1.06 o
   2  -6   8       10.86        9.65      0.84 o
   3  -6   8       27.94       33.96      1.36 o
   4  -6   8       10.65       13.02      1.12 o
   5  -6   8       51.75       59.24      2.46 o
   6  -6   8       16.85       20.12      2.07 o
   7  -6   8       15.53       13.18      2.87 o
  -9  -5   8       15.60       18.44      2.88 o
  -8  -5   8        3.46        2.25      2.12 o
  -7  -5   8        1.06        0.27      0.80 o
  -6  -5   8       48.86       42.84      1.63 o
  -5  -5   8        0.17        0.41      0.68 o
  -4  -5   8      109.14      103.99      2.59 o
  -3  -5   8      114.64      110.04      2.09 o
  -2  -5   8       39.70       31.87      1.15 o
  -1  -5   8      537.99      492.80      5.26 o
   0  -5   8      195.24      198.00      2.54 o
   1  -5   8       53.00       44.18      1.38 o
   2  -5   8        0.55        1.76      0.61 o
   3  -5   8       56.38       49.47      1.87 o
   4  -5   8        1.37        1.39      0.66 o
   5  -5   8        4.77        4.59      0.95 o
   6  -5   8        0.65        0.20      0.93 o
   7  -5   8       42.32       39.00      2.91 o
  -9  -4   8        8.76       10.18      1.55 o
  -8  -4   8       21.17       25.51      2.30 o
  -7  -4   8       88.59       91.33      2.76 o
  -6  -4   8        5.92        4.93      0.89 o
  -5  -4   8       11.39       10.94      1.03 o
  -4  -4   8      198.37      207.42      3.96 o
  -3  -4   8        9.29       11.34      0.89 o
  -2  -4   8      130.99      123.61      2.14 o
  -1  -4   8      465.59      429.83      4.69 o
   0  -4   8       61.53       54.95      1.36 o
   1  -4   8       15.20       10.45      0.62 o
   2  -4   8       54.21       56.59      1.33 o
   3  -4   8        0.24       -0.04      0.59 o
   4  -4   8       27.80       29.35      1.28 o
   5  -4   8       27.05       26.79      1.51 o
   6  -4   8       31.09       30.41      1.90 o
   7  -4   8        8.39        7.40      1.45 o
   8  -4   8        0.22       -0.18      1.29 o
  -9  -3   8       33.99       34.71      2.80 o
  -8  -3   8       13.09       15.71      1.52 o
  -7  -3   8       18.77       17.07      1.43 o
  -6  -3   8        0.29        0.06      0.82 o
  -5  -3   8      106.96      103.73      2.55 o
  -4  -3   8       74.58       76.01      2.43 o
  -3  -3   8       54.96       44.68      1.58 o
  -2  -3   8      645.17      607.51      6.38 o
  -1  -3   8      171.91      188.99      2.35 o
   0  -3   8      176.85      161.85      1.95 o
   1  -3   8      705.09      675.34      6.09 o
   2  -3   8        0.71       -0.41      0.41 o
   3  -3   8        4.58        3.25      0.62 o
   4  -3   8      175.41      164.97      2.74 o
   5  -3   8       25.43       22.02      1.21 o
   6  -3   8      120.77      129.18      6.00 o
   7  -3   8       35.12       38.32      4.38 o
   8  -3   8       10.72       10.59      1.69 o
   9  -3   8        8.03        8.43      2.19 o
  -9  -2   8        0.01        0.19      1.16 o
  -8  -2   8        3.54        2.23      1.09 o
  -7  -2   8       26.66       27.62      1.83 o
  -6  -2   8        0.16       -0.76      0.76 o
  -5  -2   8       46.48       40.67      1.93 o
  -4  -2   8      172.63      154.33      3.14 o
  -3  -2   8       38.58       37.46      1.26 o
  -2  -2   8       28.67       35.82      1.10 o
  -1  -2   8        0.09        1.03      0.36 o
   0  -2   8      146.79      137.53      1.73 o
   1  -2   8      145.55      150.65      1.75 o
   2  -2   8       24.79       28.94      0.84 o
   3  -2   8       11.86       10.97      0.74 o
   4  -2   8        0.16       -0.47      0.47 o
   5  -2   8       40.22       41.01      1.53 o
   6  -2   8      151.58      158.58      4.11 o
   7  -2   8        3.97        6.44      1.48 o
   8  -2   8       44.78       50.19      2.68 o
   9  -2   8        8.28       12.60      2.35 o
  -9  -1   8        2.15        0.77      1.67 o
  -8  -1   8        4.99        5.89      1.39 o
  -7  -1   8        1.43       -0.13      0.91 o
  -6  -1   8       51.78       48.91      2.19 o
  -5  -1   8        0.24        0.06      0.78 o
  -4  -1   8      116.32       93.73      2.09 o
  -3  -1   8       13.49       10.40      0.77 o
  -2  -1   8      257.14      230.85      3.41 o
  -1  -1   8       55.28       40.64      1.07 o
   0  -1   8      552.76      464.07      4.63 o
   1  -1   8       58.31       53.49      1.03 o
   2  -1   8       56.17       53.72      1.11 o
   3  -1   8        0.16       -0.37      0.37 o
   4  -1   8        0.22       -0.50      0.50 o
   5  -1   8       73.18       75.63      1.80 o
   6  -1   8       66.09       69.14      2.68 o
   7  -1   8        7.23        8.57      1.40 o
   8  -1   8       61.37       69.16      4.35 o
   9  -1   8        0.08        2.30      1.47 o
  -9   0   8       11.71       10.33      1.48 o
  -8   0   8       16.13       17.16      1.55 o
  -7   0   8        9.93        6.31      1.73 o
  -6   0   8       21.43       20.89      1.57 o
  -5   0   8      142.17      140.13      3.52 o
  -4   0   8       76.15       68.58      1.76 o
  -3   0   8       37.19       30.90      1.17 o
  -2   0   8       90.01       53.19      1.38 o
  -1   0   8       45.96       29.41      0.97 o
   0   0   8       56.35       58.21      1.65 o
   1   0   8        2.10        1.28      0.32 o
   2   0   8      434.40      376.13      3.92 o
   3   0   8      146.18      118.44      2.05 o
   4   0   8       31.21       23.85      0.90 o
   5   0   8       37.54       39.50      2.00 o
   6   0   8        5.83        5.45      1.16 o
   7   0   8       24.68       26.22      1.99 o
   8   0   8       10.66       14.82      1.73 o
   9   0   8        0.18        0.34      1.36 o
  -9   1   8        0.73       -0.62      1.15 o
  -8   1   8        0.53       -0.97      0.97 o
  -7   1   8       24.53       17.71      1.44 o
  -6   1   8       23.11       25.68      1.71 o
  -5   1   8       42.10       32.40      1.74 o
  -4   1   8       36.07       41.92      1.92 o
  -3   1   8      515.44      516.92      6.56 o
  -2   1   8      275.69      261.38      3.72 o
  -1   1   8      164.01      149.79      2.37 o
   0   1   8       96.82      104.82      1.75 o
   1   1   8       72.77       64.37      1.23 o
   2   1   8       72.80       60.32      1.14 o
   3   1   8        9.00        9.20      0.61 o
   4   1   8      150.60      132.62      2.11 o
   5   1   8        5.38        3.59      0.73 o
   6   1   8        1.76        0.87      0.82 o
   7   1   8       25.71       27.25      1.83 o
   8   1   8        8.06        5.54      1.42 o
   9   1   8        0.01        0.80      1.40 o
  -9   2   8       10.76       12.33      1.60 o
  -8   2   8        0.79       -0.17      1.05 o
  -7   2   8       27.09       26.33      1.62 o
  -6   2   8       16.28       16.63      1.50 o
  -5   2   8        8.27        5.81      1.02 o
  -4   2   8       54.66       50.07      1.92 o
  -3   2   8       61.05       40.12      1.42 o
  -2   2   8       97.96      115.04      2.37 o
  -1   2   8      613.84      624.38      8.39 o
   0   2   8       95.26      106.69      1.77 o
   1   2   8      330.19      296.94      3.80 o
   2   2   8      368.85      313.35      3.60 o
   3   2   8      111.81       96.21      2.36 o
   4   2   8        5.31        6.11      0.59 o
   5   2   8        0.35       -0.50      0.60 o
   6   2   8        2.14        2.34      0.86 o
   7   2   8        0.01       -0.79      0.79 o
   8   2   8        0.95        1.15      1.23 o
   9   2   8        3.54        1.16      1.27 o
  -9   3   8        0.07        1.54      1.16 o
  -8   3   8       18.93       18.83      1.58 o
  -7   3   8       84.96       88.69      3.58 o
  -6   3   8        0.45       -0.85      0.85 o
  -5   3   8       23.87       24.31      1.37 o
  -4   3   8      109.20      115.48      2.60 o
  -3   3   8      164.39      153.11      2.61 o
  -2   3   8        0.85       -0.37      0.37 o
  -1   3   8        2.39        7.25      0.51 o
   0   3   8       14.13       20.34      0.70 o
   1   3   8        1.86        4.80      0.41 o
   2   3   8        0.04        0.01      0.23 o
   3   3   8      186.00      174.26      2.38 o
   4   3   8      187.47      163.28      2.85 o
   5   3   8      138.97      126.39      2.54 o
   6   3   8       75.64       78.47      2.10 o
   7   3   8        0.26       -0.33      0.97 o
   8   3   8        0.26       -0.70      1.11 o
   9   3   8        2.25        2.18      1.31 o
  -9   4   8        6.32        8.97      3.15 o
  -8   4   8        0.78        0.33      1.04 o
  -7   4   8       19.35       19.43      2.44 o
  -6   4   8       58.25       51.48      1.79 o
  -5   4   8        6.30        4.46      0.91 o
  -4   4   8       49.03       40.34      1.86 o
  -3   4   8       66.15       73.80      1.97 o
  -2   4   8      481.95      477.57      7.19 o
  -1   4   8      372.67      320.82      4.28 o
   0   4   8      176.86      169.59      2.39 o
   1   4   8      143.00      139.53      1.96 o
   2   4   8       67.30       68.19      1.65 o
   3   4   8        0.66        0.09      0.40 o
   4   4   8        0.21        0.02      0.47 o
   5   4   8        3.18        1.63      0.65 o
   6   4   8        1.86        3.54      0.77 o
   7   4   8       52.48       51.09      1.83 o
   8   4   8       81.07       83.98      3.14 o
   9   4   8        0.71       -1.18      1.38 o
  -9   5   8        1.21        0.80      2.68 o
  -8   5   8       61.16       69.77      2.64 o
  -7   5   8       44.49       50.94      2.16 o
  -6   5   8        6.44        6.90      0.90 o
  -5   5   8       61.96       67.81      2.11 o
  -4   5   8      258.51      246.09      4.92 o
  -3   5   8        2.77        1.59      0.71 o
  -2   5   8      209.50      194.82      3.01 o
  -1   5   8        2.18       -0.44      0.44 o
   0   5   8      250.19      254.04      3.20 o
   1   5   8       73.02       52.56      1.17 o
   2   5   8      261.17      238.40      3.49 o
   3   5   8      568.23      534.11      6.08 o
   4   5   8      278.17      268.56      3.35 o
   5   5   8        0.01       -0.52      0.67 o
   6   5   8        1.10       -0.65      0.65 o
   7   5   8        6.10        6.92      0.93 o
   8   5   8        0.25        0.22      0.96 o
   9   5   8       11.70       10.98      1.65 o
  10   5   8       16.09       14.33      3.43 o
  -8   6   8        5.36        3.07      2.56 o
  -7   6   8        5.24        3.48      1.16 o
  -6   6   8       32.29       30.53      1.42 o
  -5   6   8       16.18       21.82      1.34 o
  -4   6   8      142.44      142.57      3.37 o
  -3   6   8      648.84      622.79      8.62 o
  -2   6   8      698.70      648.42      8.78 o
  -1   6   8       38.25       45.42      1.15 o
   0   6   8      230.44      220.30      3.05 o
   1   6   8       95.34       93.06      1.47 o
   2   6   8       31.29       35.00      0.86 o
   3   6   8       20.68       20.46      0.84 o
   4   6   8       12.66       16.22      0.76 o
   5   6   8      131.76      130.24      2.32 o
   6   6   8      207.44      206.03      3.60 o
   7   6   8       29.20       34.21      1.51 o
   8   6   8        4.96        4.14      1.05 o
   9   6   8        0.37        0.78      1.34 o
  -8   7   8        6.45        3.23      2.64 o
  -7   7   8        0.00        0.11      1.24 o
  -6   7   8        0.04       -0.75      0.75 o
  -5   7   8        0.01       -0.02      0.78 o
  -4   7   8       20.08       22.33      1.32 o
  -3   7   8        0.48        0.49      0.57 o
  -2   7   8      114.56      103.87      2.20 o
  -1   7   8     1174.92     1120.65     16.78 o
   0   7   8      749.11      706.35      7.52 o
   1   7   8      121.79      114.26      1.72 o
   2   7   8        1.16        1.07      0.53 o
   3   7   8       14.33       12.02      0.71 o
   4   7   8        0.16       -0.42      0.42 o
   5   7   8        6.87        7.11      0.71 o
   6   7   8       13.22        9.81      0.94 o
   7   7   8       42.92       45.86      1.84 o
   8   7   8       65.49       65.62      2.70 o
   9   7   8        6.56       12.58      3.31 o
  -7   8   8        7.27        7.02      1.69 o
  -6   8   8        4.94        3.41      1.37 o
  -5   8   8       20.90       23.93      2.82 o
  -4   8   8       28.93       24.60      1.40 o
  -3   8   8        0.26       -0.49      0.62 o
  -2   8   8        4.50        7.66      1.40 o
  -1   8   8        9.68       10.46      0.73 o
   0   8   8       11.29       15.28      0.67 o
   1   8   8      404.63      377.23      4.53 o
   2   8   8      534.35      523.61      5.42 o
   3   8   8      253.88      254.57      3.63 o
   4   8   8        3.51        2.55      0.62 o
   5   8   8       28.82       28.12      1.21 o
   6   8   8       20.32       17.79      1.48 o
   7   8   8        7.37        5.92      0.97 o
   8   8   8        7.90        7.36      1.22 o
   9   8   8        2.52        1.23      1.98 o
  -7   9   8       16.10       19.20      2.09 o
  -6   9   8        0.75        0.54      1.16 o
  -5   9   8       12.31        9.89      1.44 o
  -4   9   8       55.03       54.76      4.01 o
  -3   9   8       87.07       91.59      2.32 o
  -2   9   8       99.89       93.93      2.87 o
  -1   9   8        6.95        8.05      0.70 o
   0   9   8       10.92       15.48      0.70 o
   1   9   8        2.90        3.82      0.44 o
   2   9   8        6.15        6.04      0.59 o
   3   9   8       50.17       46.22      1.34 o
   4   9   8       36.30       33.45      1.39 o
   5   9   8       61.71       66.47      1.91 o
   6   9   8       36.39       37.02      1.98 o
   7   9   8       25.89       30.64      1.54 o
   8   9   8        4.52        6.35      1.16 o
   9   9   8        2.21        2.64      2.40 o
  -6  10   8       12.86       17.73      2.95 o
  -5  10   8       40.30       43.64      3.83 o
  -4  10   8        0.05       -0.16      1.40 o
  -3  10   8        3.02        2.83      1.44 o
  -2  10   8       77.02       71.15      3.99 o
  -1  10   8       41.56       40.77      2.91 o
   0  10   8       26.52       20.40      1.96 o
   1  10   8        6.01        6.40      1.07 o
   2  10   8      165.35      170.25      4.66 o
   3  10   8       12.56       12.82      1.30 o
   4  10   8       10.66        8.79      1.48 o
   5  10   8        3.50        1.03      0.77 o
   6  10   8       27.72       24.97      1.44 o
   7  10   8       14.43       14.15      1.70 o
   8  10   8        5.98        5.31      1.35 o
  -5  11   8       10.13       11.62      2.40 o
  -4  11   8       67.50       80.74      4.91 o
  -3  11   8       67.96       74.03      4.47 o
  -2  11   8        2.49        0.92      1.28 o
  -1  11   8        0.01        0.92      1.24 o
   0  11   8       12.79       11.10      1.64 o
   1  11   8       11.32       11.77      1.30 o
   2  11   8       18.06       16.17      1.48 o
   3  11   8       21.08       22.59      1.54 o
   4  11   8       27.92       26.60      1.75 o
   5  11   8       46.67       57.47      3.72 o
   6  11   8       13.10       18.00      1.76 o
   7  11   8        1.43        1.56      1.76 o
   8  11   8        4.96        5.83      2.48 o
  -5  12   8        0.40       -1.48      1.48 o
  -4  12   8        0.13       -1.36      1.36 o
  -3  12   8       17.71       12.14      2.20 o
  -2  12   8       68.21       63.73      3.91 o
  -1  12   8       44.70       51.23      3.31 o
   0  12   8       10.95       14.90      1.48 o
   1  12   8       40.93       42.65      2.22 o
   2  12   8       16.67       14.96      1.50 o
   3  12   8        2.38        2.70      1.00 o
   4  12   8        0.04       -0.81      0.81 o
   5  12   8        7.18        7.69      1.34 o
   6  12   8        3.79        1.25      1.48 o
   7  12   8        8.47        7.59      2.32 o
  -3  13   8        0.24       -0.52      1.28 o
  -2  13   8        4.46        5.71      1.68 o
  -1  13   8        0.06        1.24      1.28 o
   0  13   8        7.91        9.28      1.35 o
   1  13   8       40.83       44.31      2.79 o
   2  13   8       12.30       14.66      1.50 o
   3  13   8       19.87       23.05      1.81 o
   4  13   8       13.37       14.62      1.45 o
   5  13   8        8.92        9.52      1.70 o
   6  13   8        2.29        2.47      3.37 o
  -2  14   8       13.67       13.58      2.28 o
  -1  14   8        0.49        1.24      1.28 o
   0  14   8        0.34        1.84      1.36 o
   1  14   8        0.00        1.08      1.24 o
   2  14   8        8.95        7.35      1.64 o
   3  14   8        0.05       -0.04      1.08 o
   4  14   8        3.02        3.11      1.56 o
   5  14   8       23.93       24.34      2.45 o
   1  15   8        9.06        8.98      1.76 o
   2  15   8        0.12        0.72      1.28 o
  -3 -12   9        0.49       -1.39      1.39 o
  -2 -12   9       22.25       24.49      4.43 o
  -1 -12   9       15.11       19.90      2.78 o
   0 -12   9        2.74        2.90      1.71 o
  -5 -11   9       11.34       11.48      2.02 o
  -4 -11   9        1.06       -0.25      1.34 o
  -3 -11   9       10.61        9.68      1.77 o
  -2 -11   9        0.28        0.22      1.40 o
  -1 -11   9        0.27        0.85      1.38 o
   0 -11   9       53.93       58.64      3.30 o
   1 -11   9       21.42       23.04      2.99 o
   2 -11   9        2.34        2.64      1.92 o
  -6 -10   9        2.48        9.09      2.00 o
  -5 -10   9        1.47        1.70      1.38 o
  -4 -10   9        0.92        1.89      1.35 o
  -3 -10   9        0.57        1.58      1.27 o
  -2 -10   9        0.73        1.61      1.34 o
  -1 -10   9       18.81       19.57      2.04 o
   0 -10   9        9.11        8.22      1.62 o
   1 -10   9       11.51       12.23      2.85 o
   2 -10   9       28.46       31.02      3.23 o
   3 -10   9       23.71       29.31      3.31 o
   4 -10   9        1.74        2.76      2.20 o
  -7  -9   9        2.89        1.17      1.32 o
  -6  -9   9        0.02        0.11      0.89 o
  -5  -9   9        0.10       -0.78      0.78 o
  -4  -9   9       17.60       19.19      1.72 o
  -3  -9   9       36.90       43.48      3.01 o
  -2  -9   9       35.34       37.21      2.59 o
  -1  -9   9       34.16       28.15      2.54 o
   0  -9   9       10.12       10.85      1.16 o
   1  -9   9        7.63        7.10      1.09 o
   2  -9   9       19.04       18.25      1.62 o
   3  -9   9        6.88        8.58      1.37 o
   4  -9   9        3.60        1.76      1.96 o
   5  -9   9        0.63        4.06      1.51 o
  -7  -8   9        3.72        2.72      1.54 o
  -6  -8   9        1.12        2.39      1.01 o
  -5  -8   9        6.65        8.83      1.06 o
  -4  -8   9        0.30       -0.59      0.87 o
  -3  -8   9        0.21       -0.92      0.92 o
  -2  -8   9       12.02       12.65      1.69 o
  -1  -8   9       60.71       59.39      2.25 o
   0  -8   9       55.15       56.78      3.23 o
   1  -8   9       49.56       45.62      2.78 o
   2  -8   9       15.43       14.79      1.56 o
   3  -8   9       22.05       23.25      2.06 o
   4  -8   9        9.84       10.04      1.31 o
   5  -8   9        7.47        8.94      1.34 o
   6  -8   9        0.81        2.16      2.32 o
  -8  -7   9        1.50        0.95      2.02 o
  -7  -7   9       31.94       30.17      1.80 o
  -6  -7   9       11.13       13.86      2.33 o
  -5  -7   9       29.14       32.51      1.68 o
  -4  -7   9       63.49       67.10      2.58 o
  -3  -7   9        4.49        4.08      1.35 o
  -2  -7   9       16.07       14.83      1.06 o
  -1  -7   9       23.12       18.42      1.12 o
   0  -7   9        1.50        0.09      0.73 o
   1  -7   9        0.08        0.21      0.74 o
   2  -7   9       35.57       33.43      2.08 o
   3  -7   9       46.41       44.28      3.01 o
   4  -7   9        3.70        2.33      0.99 o
   5  -7   9        0.01        1.00      1.02 o
   6  -7   9        1.86        1.76      2.16 o
  -8  -6   9        1.26        1.12      1.56 o
  -7  -6   9        6.64        7.14      1.48 o
  -6  -6   9        1.20        1.47      0.88 o
  -5  -6   9       88.26       83.72      2.80 o
  -4  -6   9       28.01       26.39      1.27 o
  -3  -6   9       47.01       43.57      1.47 o
  -2  -6   9      436.09      417.13      5.26 o
  -1  -6   9      118.57      112.31      2.34 o
   0  -6   9       26.50       27.23      1.07 o
   1  -6   9       38.97       40.20      1.42 o
   2  -6   9       78.83       68.99      2.03 o
   3  -6   9        1.02        2.72      1.07 o
   4  -6   9        4.88        3.65      0.91 o
   5  -6   9        0.01       -0.51      0.88 o
   6  -6   9        1.46       -0.04      1.80 o
   7  -6   9        0.23        0.88      2.28 o
  -9  -5   9        8.53        5.48      2.42 o
  -8  -5   9       26.19       27.37      1.98 o
  -7  -5   9        0.88       -0.83      1.17 o
  -6  -5   9       14.53       14.16      1.07 o
  -5  -5   9        0.54        0.13      0.72 o
  -4  -5   9       13.35       11.69      1.09 o
  -3  -5   9      173.19      157.87      2.67 o
  -2  -5   9       94.34       86.05      1.85 o
  -1  -5   9       32.88       31.36      1.14 o
   0  -5   9      225.60      207.81      3.09 o
   1  -5   9       74.62       72.09      1.81 o
   2  -5   9      157.80      162.51      2.92 o
   3  -5   9       23.94       26.79      1.34 o
   4  -5   9       12.33       12.03      0.98 o
   5  -5   9        2.57        2.03      0.77 o
   6  -5   9        6.45        4.78      1.76 o
   7  -5   9        0.09       -0.71      1.52 o
  -9  -4   9       27.28       20.18      2.64 o
  -8  -4   9        2.27        3.14      1.28 o
  -7  -4   9        0.99        0.09      0.97 o
  -6  -4   9       94.63       93.29      2.88 o
  -5  -4   9        2.86        4.07      0.91 o
  -4  -4   9       40.57       36.16      1.65 o
  -3  -4   9      108.91      103.26      2.07 o
  -2  -4   9      412.72      372.10      4.77 o
  -1  -4   9      494.30      465.87      5.13 o
   0  -4   9       75.72       78.40      1.48 o
   1  -4   9       42.73       41.65      1.09 o
   2  -4   9      109.18       96.95      1.83 o
   3  -4   9        8.89        6.94      0.93 o
   4  -4   9        3.31        4.42      0.75 o
   5  -4   9       10.22       14.14      1.12 o
   6  -4   9       27.73       30.35      1.94 o
   7  -4   9       17.54       16.31      1.81 o
   8  -4   9        8.90        9.70      2.87 o
  -9  -3   9        1.51        0.35      1.76 o
  -8  -3   9       46.61       49.06      2.48 o
  -7  -3   9       74.83       68.21      2.49 o
  -6  -3   9        1.55        0.07      1.05 o
  -5  -3   9       11.88       11.26      1.40 o
  -4  -3   9      157.38      155.02      3.36 o
  -3  -3   9       36.78       33.12      1.49 o
  -2  -3   9       52.38       44.46      1.34 o
  -1  -3   9       80.16       80.58      1.69 o
   0  -3   9      403.99      352.91      4.07 o
   1  -3   9     1546.85     1432.05     13.85 o
   2  -3   9      339.13      340.91      5.27 o
   3  -3   9        6.05        6.49      0.79 o
   4  -3   9        2.97        2.66      0.80 o
   5  -3   9        1.73       -0.01      0.66 o
   6  -3   9       13.14       12.37      1.43 o
   7  -3   9        0.08        0.42      1.14 o
   8  -3   9        5.41        7.77      1.65 o
  -9  -2   9        2.45        3.78      1.94 o
  -8  -2   9       13.03       10.57      1.40 o
  -7  -2   9        4.20        5.12      1.13 o
  -6  -2   9      220.25      220.93      5.05 o
  -5  -2   9      381.58      336.58      6.46 o
  -4  -2   9       31.66       30.71      1.46 o
  -3  -2   9       29.22       30.03      1.40 o
  -2  -2   9      349.96      364.23      4.98 o
  -1  -2   9        8.10       13.97      0.73 o
   0  -2   9      186.97      168.47      2.18 o
   1  -2   9       79.90       75.34      1.34 o
   2  -2   9       66.40       59.04      1.34 o
   3  -2   9      446.70      419.47      5.18 o
   4  -2   9      137.51      142.37      2.51 o
   5  -2   9       18.14       17.84      1.49 o
   6  -2   9        9.28        8.07      1.33 o
   7  -2   9        6.46        7.32      2.02 o
   8  -2   9       14.93       11.44      1.76 o
  -9  -1   9       10.65       10.67      1.57 o
  -8  -1   9        2.55        1.40      1.44 o
  -7  -1   9       27.98       23.18      1.60 o
  -6  -1   9       51.21       48.68      3.77 o
  -5  -1   9       20.26       25.21      1.96 o
  -4  -1   9      394.38      346.05      5.59 o
  -3  -1   9     1117.98      981.75     11.60 o
  -2  -1   9      579.96      564.48      7.11 o
  -1  -1   9      170.61      162.94      2.50 o
   0  -1   9      932.78      929.52      8.66 o
   1  -1   9      371.30      409.68      4.27 o
   2  -1   9      248.05      229.67      2.77 o
   3  -1   9      140.04      138.48      3.01 o
   4  -1   9        0.04       -0.53      0.53 o
   5  -1   9      168.34      162.22      3.47 o
   6  -1   9        1.79        3.18      1.17 o
   7  -1   9        2.66        5.81      2.94 o
   8  -1   9       52.77       60.81      2.94 o
   9  -1   9       10.62        9.42      3.15 o
  -9   0   9       20.19       22.30      1.93 o
  -8   0   9       14.57       15.25      1.51 o
  -7   0   9       11.84       10.77      1.55 o
  -6   0   9        0.16       -1.20      1.45 o
  -5   0   9       86.95       87.90      3.44 o
  -4   0   9        0.00       -0.07      0.59 o
  -3   0   9       58.99       76.03      1.85 o
  -2   0   9       52.35       57.77      1.57 o
  -1   0   9      588.86      561.84      6.38 o
   0   0   9     1767.53     1701.92     17.24 o
   1   0   9      546.39      505.07      5.07 o
   2   0   9      485.06      468.68      4.79 o
   3   0   9      148.41      171.38      2.85 o
   4   0   9        2.14        1.62      0.58 o
   5   0   9        5.04        4.26      0.93 o
   6   0   9        0.03       -0.32      0.84 o
   7   0   9       13.29       11.57      1.51 o
   8   0   9        5.36        5.60      1.48 o
   9   0   9        0.27        0.29      1.73 o
  -9   1   9        0.60        2.62      1.84 o
  -8   1   9        2.07        2.00      1.13 o
  -7   1   9       27.85       30.84      2.17 o
  -6   1   9      107.07      114.16      3.41 o
  -5   1   9       50.91       47.27      4.55 o
  -4   1   9       12.97        6.64      0.89 o
  -3   1   9        0.29       -0.22      0.51 o
  -2   1   9      231.63      217.70      3.37 o
  -1   1   9      135.92      147.48      2.51 o
   0   1   9       61.65       75.74      1.56 o
   1   1   9       79.14       95.11      1.63 o
   2   1   9      174.04      194.34      2.46 o
   3   1   9       58.92       55.93      1.32 o
   4   1   9      361.25      341.88      4.49 o
   5   1   9       88.06       94.89      2.53 o
   6   1   9        0.71       -0.85      0.85 o
   7   1   9       25.37       28.19      2.15 o
   8   1   9       15.98       14.45      1.78 o
   9   1   9        0.90       -0.57      1.26 o
  -9   2   9        0.91        5.53      2.72 o
  -8   2   9        0.00       -0.59      1.05 o
  -7   2   9        2.74        3.19      1.12 o
  -6   2   9        0.21        0.28      0.98 o
  -5   2   9       78.20       73.35      2.57 o
  -4   2   9      176.46      164.29      3.32 o
  -3   2   9        1.54        0.98      0.66 o
  -2   2   9        5.56        4.58      0.58 o
  -1   2   9      433.25      399.04      5.26 o
   0   2   9     1393.86     1255.02     14.21 o
   1   2   9      267.22      239.80      3.25 o
   2   2   9        0.02        0.14      0.35 o
   3   2   9        0.03       -0.13      0.44 o
   4   2   9        2.51        3.12      0.63 o
   5   2   9        0.01       -0.62      0.62 o
   6   2   9       48.04       44.71      1.88 o
   7   2   9       22.57       25.70      1.72 o
   8   2   9        2.94        3.38      1.33 o
   9   2   9       23.68       29.83      2.26 o
  -9   3   9        4.67        6.21      1.96 o
  -8   3   9        0.13        0.00      1.13 o
  -7   3   9        4.74        6.34      1.19 o
  -6   3   9       22.68       20.35      1.63 o
  -5   3   9        8.51        3.70      1.07 o
  -4   3   9        0.08       -0.66      0.66 o
  -3   3   9      136.80      120.62      2.67 o
  -2   3   9       33.73       28.67      1.49 o
  -1   3   9       18.87       20.07      0.76 o
   0   3   9       26.18       33.06      0.93 o
   1   3   9      335.12      339.75      5.34 o
   2   3   9      282.94      261.77      3.21 o
   3   3   9      260.28      238.37      3.08 o
   4   3   9      128.88      111.74      2.12 o
   5   3   9        2.46        0.43      0.72 o
   6   3   9        4.60        2.85      0.84 o
   7   3   9        3.69        1.58      1.13 o
   8   3   9        4.87        2.73      1.30 o
   9   3   9        3.79        3.31      1.43 o
  -9   4   9        0.49        1.41      1.82 o
  -8   4   9        2.94        2.61      1.17 o
  -7   4   9        2.31        3.08      1.08 o
  -6   4   9        2.71        2.32      1.09 o
  -5   4   9       31.26       31.26      1.77 o
  -4   4   9       38.51       30.98      1.45 o
  -3   4   9       84.99       76.03      2.13 o
  -2   4   9      182.14      174.52      3.24 o
  -1   4   9      676.58      598.73      7.33 o
   0   4   9       20.99       17.38      0.79 o
   1   4   9      171.71      163.45      2.31 o
   2   4   9        9.91        5.92      0.61 o
   3   4   9       55.28       59.73      1.35 o
   4   4   9        9.49       10.30      0.79 o
   5   4   9       24.91       26.92      1.25 o
   6   4   9       69.12       66.64      1.97 o
   7   4   9       16.26       16.66      1.37 o
   8   4   9        0.01       -0.25      1.00 o
   9   4   9        6.83        4.07      1.46 o
  -8   5   9        0.92        0.58      1.47 o
  -7   5   9        8.44        8.59      1.26 o
  -6   5   9        1.97        2.26      0.91 o
  -5   5   9        5.04        3.94      0.89 o
  -4   5   9        0.00       -0.93      0.93 o
  -3   5   9       23.33       13.75      1.02 o
  -2   5   9       13.42        7.80      0.80 o
  -1   5   9      196.73      191.52      3.01 o
   0   5   9      553.35      521.18      5.90 o
   1   5   9      354.04      311.05      3.63 o
   2   5   9       15.45       11.98      0.74 o
   3   5   9        0.21        0.69      0.50 o
   4   5   9        5.17        5.30      0.72 o
   5   5   9        0.78       -0.15      0.64 o
   6   5   9        1.03        0.79      0.73 o
   7   5   9        2.85        2.09      0.82 o
   8   5   9        4.01        5.18      1.34 o
   9   5   9       12.04       10.75      1.71 o
  -8   6   9        3.59        4.31      2.76 o
  -7   6   9        0.25        1.72      1.28 o
  -6   6   9       24.36       29.44      1.62 o
  -5   6   9       19.88       23.26      1.36 o
  -4   6   9        2.37       -0.05      0.76 o
  -3   6   9        0.31        0.40      0.64 o
  -2   6   9       81.33       66.16      1.86 o
  -1   6   9       25.24       15.39      0.85 o
   0   6   9       30.42       30.13      1.10 o
   1   6   9        0.56       -0.43      0.43 o
   2   6   9      144.29      144.48      2.31 o
   3   6   9       63.30       55.04      1.53 o
   4   6   9       33.34       32.02      1.27 o
   5   6   9       31.56       27.51      1.24 o
   6   6   9       24.48       23.31      1.26 o
   7   6   9        0.46        0.53      0.75 o
   8   6   9        1.76        1.94      1.10 o
   9   6   9        0.79        2.06      1.69 o
  -7   7   9        1.70        2.73      1.37 o
  -6   7   9       16.92       16.09      1.51 o
  -5   7   9       24.83       32.07      1.79 o
  -4   7   9       31.15       32.49      3.15 o
  -3   7   9       25.85       23.89      1.19 o
  -2   7   9        4.57        6.70      0.73 o
  -1   7   9      160.70      167.60      3.02 o
   0   7   9      339.33      330.24      4.42 o
   1   7   9        6.67        3.16      0.58 o
   2   7   9       89.97       92.98      1.91 o
   3   7   9        7.58        5.39      0.76 o
   4   7   9        6.08        4.36      0.71 o
   5   7   9       16.41       13.16      0.96 o
   6   7   9        0.29       -0.75      0.75 o
   7   7   9       15.37       16.38      1.65 o
   8   7   9       22.13       21.17      2.30 o
   9   7   9        4.98        2.56      2.40 o
  -7   8   9        4.96        6.91      2.60 o
  -6   8   9        0.92       -0.56      1.12 o
  -5   8   9       11.62        8.23      1.12 o
  -4   8   9       32.73       33.33      1.67 o
  -3   8   9       25.94       34.24      1.59 o
  -2   8   9        1.75        1.60      0.63 o
  -1   8   9        6.52        8.17      0.87 o
   0   8   9       13.47       12.40      0.81 o
   1   8   9      169.62      167.23      3.18 o
   2   8   9      354.84      351.88      4.73 o
   3   8   9       98.73       99.14      2.27 o
   4   8   9       10.45       11.40      0.96 o
   5   8   9        2.12        0.95      0.74 o
   6   8   9        1.17       -0.06      0.76 o
   7   8   9       18.82       20.20      1.39 o
   8   8   9        5.47        3.12      1.12 o
  -7   9   9        0.00       -2.20      2.20 o
  -6   9   9        0.99        1.53      1.23 o
  -5   9   9       10.92       17.24      1.76 o
  -4   9   9       14.35       12.37      1.45 o
  -3   9   9        0.12       -0.65      0.65 o
  -2   9   9        1.89        0.46      0.64 o
  -1   9   9        0.43       -0.28      0.55 o
   0   9   9       29.55       27.63      1.14 o
   1   9   9      259.34      258.57      4.82 o
   2   9   9      117.00      118.04      2.37 o
   3   9   9      116.72      120.89      2.49 o
   4   9   9      116.61      134.45      2.64 o
   5   9   9       31.41       36.32      1.50 o
   6   9   9        1.89        0.12      0.73 o
   7   9   9        4.54        3.63      1.04 o
   8   9   9        3.52        2.47      1.06 o
  -6  10   9       11.66       10.98      2.64 o
  -5  10   9        1.38        3.39      1.96 o
  -4  10   9        0.62       -0.96      1.36 o
  -3  10   9        9.25        8.38      1.92 o
  -2  10   9       28.31       30.27      2.79 o
  -1  10   9       21.77       22.60      2.40 o
   0  10   9        3.06        3.07      1.36 o
   1  10   9        6.35        6.85      1.24 o
   2  10   9        0.34        1.83      1.00 o
   3  10   9      116.96      119.19      2.78 o
   4  10   9      149.20      162.41      3.60 o
   5  10   9        0.55        0.80      0.80 o
   6  10   9        8.77        9.51      1.22 o
   7  10   9        9.06        8.16      1.43 o
   8  10   9        0.03        1.04      1.38 o
  -5  11   9       11.73        9.90      2.36 o
  -4  11   9        4.34        2.24      1.76 o
  -3  11   9        1.23       -0.96      1.36 o
  -2  11   9        0.17       -1.16      1.16 o
  -1  11   9        1.78        0.64      1.24 o
   0  11   9        0.07        1.80      1.28 o
   1  11   9        1.61        1.40      0.97 o
   2  11   9       23.64       23.97      1.82 o
   3  11   9       20.52       22.59      1.82 o
   4  11   9        2.86        2.05      1.22 o
   5  11   9       36.73       34.26      2.13 o
   6  11   9       35.48       34.90      3.47 o
   7  11   9        0.06        1.48      1.88 o
  -4  12   9        4.40        5.59      1.96 o
  -3  12   9        7.32        4.19      1.92 o
  -2  12   9        5.78        7.35      1.92 o
  -1  12   9        0.07       -0.32      1.36 o
   0  12   9       15.59       13.53      1.52 o
   1  12   9       23.63       19.46      1.69 o
   2  12   9        1.40        1.69      1.00 o
   3  12   9        0.01        0.47      1.36 o
   4  12   9        1.11       -0.57      0.99 o
   5  12   9        1.13        0.62      1.09 o
   6  12   9        7.80        4.27      1.96 o
   7  12   9        0.49       -1.52      1.52 o
  -3  13   9        0.97       -1.32      1.32 o
  -2  13   9       14.01       17.81      2.32 o
  -1  13   9       14.68       12.70      2.08 o
   0  13   9        2.31        7.63      3.27 o
   1  13   9        4.59        5.75      1.56 o
   2  13   9        0.14       -0.02      0.95 o
   3  13   9        9.63        9.03      2.93 o
   4  13   9        0.78       -0.99      0.99 o
   5  13   9        0.00       -1.15      1.15 o
   6  13   9        0.32        0.88      1.88 o
  -1  14   9       10.63        9.26      1.96 o
   0  14   9       51.45       57.74      3.83 o
   1  14   9        9.32        8.74      1.84 o
   2  14   9        1.77       -1.20      1.20 o
   3  14   9        0.03       -0.68      1.20 o
   4  14   9        1.37        1.48      1.60 o
  -4 -11  10        2.06        2.68      2.79 o
  -3 -11  10        8.26        9.15      1.79 o
  -2 -11  10        4.63        3.93      1.60 o
  -1 -11  10        4.85        3.38      1.54 o
   0 -11  10       10.52       14.37      2.56 o
   1 -11  10       20.63       21.48      2.99 o
  -5 -10  10       15.36       10.96      2.00 o
  -4 -10  10        9.49        9.01      1.82 o
  -3 -10  10        0.30        0.14      1.23 o
  -2 -10  10        6.71        9.43      1.76 o
  -1 -10  10       11.64       13.67      1.95 o
   0 -10  10        0.23        0.32      1.68 o
   1 -10  10        0.12       -1.44      1.44 o
   2 -10  10       11.12       14.21      2.52 o
   3 -10  10       30.47       33.82      3.75 o
  -6  -9  10       17.08       23.57      2.55 o
  -5  -9  10       10.78       11.98      1.66 o
  -4  -9  10       32.77       36.02      1.67 o
  -3  -9  10       82.55       80.58      2.82 o
  -2  -9  10       28.01       27.32      2.40 o
  -1  -9  10        0.01        0.08      0.85 o
   0  -9  10        9.58       11.45      1.27 o
   1  -9  10        2.56        2.53      1.11 o
   2  -9  10       14.36       21.20      2.87 o
   3  -9  10        0.97        2.76      1.92 o
   4  -9  10       17.70       16.37      2.91 o
  -7  -8  10        1.27        1.05      1.45 o
  -6  -8  10        0.62        0.45      1.28 o
  -5  -8  10        0.89       -0.05      0.84 o
  -4  -8  10       12.37       10.79      2.28 o
  -3  -8  10       30.77       27.05      2.35 o
  -2  -8  10       73.00       77.35      2.73 o
  -1  -8  10      171.73      174.64      4.28 o
   0  -8  10       36.53       34.64      1.93 o
   1  -8  10        1.00       -0.38      0.99 o
   2  -8  10       14.42       17.50      2.04 o
   3  -8  10       23.35       25.32      2.02 o
   4  -8  10        5.99        4.20      1.37 o
   5  -8  10        1.26        0.38      1.40 o
  -7  -7  10        4.80        4.31      1.54 o
  -6  -7  10       16.89       18.79      1.50 o
  -5  -7  10       17.85       14.71      1.52 o
  -4  -7  10       11.03       11.63      1.82 o
  -3  -7  10        2.31        0.21      1.15 o
  -2  -7  10        2.76        1.00      0.88 o
  -1  -7  10       17.06       14.27      1.32 o
   0  -7  10       12.69       14.39      1.32 o
   1  -7  10       44.75       47.35      2.53 o
   2  -7  10        8.66        8.27      1.38 o
   3  -7  10       11.07        8.21      1.44 o
   4  -7  10       50.78       50.58      3.03 o
   5  -7  10       37.80       47.91      2.95 o
   6  -7  10        1.14        2.76      2.40 o
  -8  -6  10        0.04       -2.76      2.76 o
  -7  -6  10        0.66       -1.20      1.20 o
  -6  -6  10        0.04       -0.65      0.87 o
  -5  -6  10       18.26       17.45      1.41 o
  -4  -6  10      118.00      124.18      3.73 o
  -3  -6  10      122.17      120.37      2.39 o
  -2  -6  10       74.09       71.57      1.77 o
  -1  -6  10       28.48       25.64      1.09 o
   0  -6  10        2.27        0.71      0.73 o
   1  -6  10        2.24        3.18      0.70 o
   2  -6  10        6.96        7.08      1.11 o
   3  -6  10       13.21       14.20      1.40 o
   4  -6  10        6.58        7.07      1.21 o
   5  -6  10        8.75        8.70      4.05 o
   6  -6  10       26.02       30.31      3.59 o
  -8  -5  10        0.90       -1.23      1.57 o
  -7  -5  10        2.82        0.81      1.07 o
  -6  -5  10        0.39       -0.44      0.92 o
  -5  -5  10        7.60        8.94      1.22 o
  -4  -5  10        0.10        1.39      0.72 o
  -3  -5  10       13.28       15.57      1.84 o
  -2  -5  10      102.75      102.37      2.11 o
  -1  -5  10      145.48      132.11      2.41 o
   0  -5  10      104.54       95.31      1.98 o
   1  -5  10        1.35        0.85      0.55 o
   2  -5  10       20.45       22.95      1.28 o
   3  -5  10       30.41       28.88      1.46 o
   4  -5  10        0.15       -0.78      0.79 o
   5  -5  10        0.34       -1.26      1.39 o
   6  -5  10        6.94        6.60      1.76 o
  -8  -4  10        3.84        2.97      1.33 o
  -7  -4  10       18.99       17.67      1.52 o
  -6  -4  10       15.40       11.80      1.46 o
  -5  -4  10       70.55       73.89      2.54 o
  -4  -4  10       28.15       27.10      1.32 o
  -3  -4  10       29.51       26.12      1.13 o
  -2  -4  10        4.28        4.51      0.68 o
  -1  -4  10       12.28       13.78      0.72 o
   0  -4  10       17.52       16.41      0.76 o
   1  -4  10       20.17       22.48      0.90 o
   2  -4  10      129.15      120.33      2.41 o
   3  -4  10       15.38       18.24      1.21 o
   4  -4  10        7.88       12.17      1.14 o
   5  -4  10       18.31       20.65      1.66 o
   6  -4  10       16.51       16.53      1.69 o
   7  -4  10        6.71        6.01      1.59 o
  -9  -3  10        4.35        1.24      2.76 o
  -8  -3  10        3.66        4.84      1.34 o
  -7  -3  10        9.25        8.82      1.32 o
  -6  -3  10        1.31        2.03      1.18 o
  -5  -3  10       86.26       80.81      2.85 o
  -4  -3  10      124.34      122.11      3.50 o
  -3  -3  10      144.19      137.98      2.71 o
  -2  -3  10       91.56       87.44      1.89 o
  -1  -3  10        4.89        1.65      0.55 o
   0  -3  10        0.86        0.80      0.45 o
   1  -3  10        0.79        0.98      0.45 o
   2  -3  10        6.51        4.49      0.66 o
   3  -3  10       22.66       21.81      1.12 o
   4  -3  10       10.07        9.02      0.92 o
   5  -3  10        0.00       -0.36      0.91 o
   6  -3  10       12.42       13.32      1.55 o
   7  -3  10       16.44       17.83      1.80 o
   8  -3  10       12.42       15.36      2.40 o
  -9  -2  10        0.97       -2.20      2.20 o
  -8  -2  10        0.48        0.74      1.12 o
  -7  -2  10       29.86       29.98      1.82 o
  -6  -2  10        0.01       -0.48      1.02 o
  -5  -2  10       10.31        7.77      1.63 o
  -4  -2  10       50.10       43.97      1.82 o
  -3  -2  10      104.68       98.68      2.51 o
  -2  -2  10      388.71      359.45      5.08 o
  -1  -2  10       36.53       28.97      1.11 o
   0  -2  10      184.02      151.43      2.26 o
   1  -2  10       43.42       33.75      1.04 o
   2  -2  10       63.44       64.34      1.46 o
   3  -2  10       17.11       17.76      0.93 o
   4  -2  10        9.53        7.12      0.86 o
   5  -2  10        0.01       -0.15      0.88 o
   6  -2  10       24.19       20.08      1.73 o
   7  -2  10        2.47        1.74      1.24 o
   8  -2  10        4.07        2.78      1.52 o
  -8  -1  10        0.03        0.66      1.13 o
  -7  -1  10        0.17       -1.23      1.45 o
  -6  -1  10        2.24        1.22      1.12 o
  -5  -1  10       45.86       39.07      2.52 o
  -4  -1  10       74.77       64.55      2.12 o
  -3  -1  10      378.80      313.11      5.23 o
  -2  -1  10       15.68       12.43      0.95 o
  -1  -1  10       36.71       38.02      1.27 o
   0  -1  10       64.84       62.57      1.31 o
   1  -1  10        2.77        2.56      0.47 o
   2  -1  10      291.20      245.88      3.22 o
   3  -1  10      238.50      221.14      3.30 o
   4  -1  10       12.47        9.76      1.02 o
   5  -1  10       56.33       59.19      2.13 o
   6  -1  10       34.47       34.48      2.03 o
   7  -1  10       10.90       14.98      2.22 o
   8  -1  10        8.08        7.93      1.62 o
  -8   0  10       22.71       25.26      1.89 o
  -7   0  10       13.06       17.73      1.52 o
  -6   0  10       10.39        7.70      1.34 o
  -5   0  10        2.51        0.56      1.13 o
  -4   0  10      132.53      117.93      3.27 o
  -3   0  10      109.11       97.44      2.99 o
  -2   0  10      255.82      224.19      3.26 o
  -1   0  10      339.39      282.49      3.81 o
   0   0  10      104.89      118.54      1.98 o
   1   0  10      198.48      187.76      2.42 o
   2   0  10      203.01      191.83      2.54 o
   3   0  10       13.61        9.49      1.02 o
   4   0  10      263.00      224.57      4.20 o
   5   0  10       90.62       93.77      2.59 o
   6   0  10        5.81        7.60      1.14 o
   7   0  10       15.80       13.67      1.64 o
   8   0  10       16.41       15.52      1.84 o
  -8   1  10        2.24        0.93      1.56 o
  -7   1  10        0.04       -0.62      0.96 o
  -6   1  10        9.17       10.17      1.45 o
  -5   1  10        6.48        3.55      1.30 o
  -4   1  10      173.13      143.13      3.67 o
  -3   1  10        3.96        7.33      0.88 o
  -2   1  10      373.97      323.69      4.74 o
  -1   1  10     1046.14      905.24      9.79 o
   0   1  10        7.59       10.35      0.82 o
   1   1  10      191.46      171.62      2.47 o
   2   1  10       64.03       75.29      2.12 o
   3   1  10        2.51        1.39      0.59 o
   4   1  10      151.59      146.73      3.18 o
   5   1  10       70.12       72.37      2.27 o
   6   1  10       14.08       12.79      1.27 o
   7   1  10       24.56       25.26      1.67 o
   8   1  10        0.28       -1.21      1.21 o
  -8   2  10       16.90       16.66      2.00 o
  -7   2  10       37.49       39.13      2.17 o
  -6   2  10        3.27        3.08      1.31 o
  -5   2  10        0.68       -0.88      1.03 o
  -4   2  10       34.21       35.59      1.61 o
  -3   2  10      361.11      338.42      5.50 o
  -2   2  10      292.16      219.69      3.93 o
  -1   2  10      267.83      295.07      3.88 o
   0   2  10      125.22      109.66      2.01 o
   1   2  10      527.59      462.00      5.11 o
   2   2  10      446.04      425.43      4.83 o
   3   2  10      107.89       85.96      1.74 o
   4   2  10       43.25       44.77      1.60 o
   5   2  10        8.03        4.21      0.98 o
   6   2  10       52.36       51.91      2.08 o
   7   2  10       47.16       52.47      2.24 o
   8   2  10        0.61        0.88      1.25 o
   9   2  10        3.70        3.79      2.87 o
  -8   3  10        8.17        7.66      1.43 o
  -7   3  10       13.38       12.99      1.45 o
  -6   3  10       40.06       43.86      2.29 o
  -5   3  10       79.79       77.19      2.80 o
  -4   3  10       16.10       17.31      1.20 o
  -3   3  10        0.06        1.08      0.67 o
  -2   3  10       20.54       21.64      1.19 o
  -1   3  10      123.80      119.51      2.34 o
   0   3  10      116.67       91.93      1.98 o
   1   3  10      124.93      142.05      2.35 o
   2   3  10       23.06       21.30      0.94 o
   3   3  10      197.36      183.09      3.71 o
   4   3  10      140.78      137.18      2.73 o
   5   3  10       41.46       34.15      1.43 o
   6   3  10       43.43       47.16      2.01 o
   7   3  10        1.40       -0.26      0.95 o
   8   3  10        8.99        7.76      2.07 o
   9   3  10        2.06        1.80      2.60 o
  -8   4  10       14.96       13.76      1.58 o
  -7   4  10        7.38        7.49      1.31 o
  -6   4  10        1.18        0.20      1.00 o
  -5   4  10        0.58       -0.16      0.87 o
  -4   4  10        0.24       -0.48      0.67 o
  -3   4  10       32.94       33.45      1.51 o
  -2   4  10      240.59      240.76      4.20 o
  -1   4  10       23.57       28.83      1.18 o
   0   4  10       32.46       33.17      1.22 o
   1   4  10       13.66       11.81      0.97 o
   2   4  10      232.72      209.11      3.08 o
   3   4  10      166.91      161.07      3.51 o
   4   4  10       19.99       18.82      1.08 o
   5   4  10        0.59       -0.56      0.69 o
   6   4  10        7.60        9.36      1.14 o
   7   4  10        0.00       -0.59      0.89 o
   8   4  10       14.81       14.74      1.73 o
   9   4  10        0.11        1.04      2.52 o
  -8   5  10       19.26       13.14      3.31 o
  -7   5  10       26.77       25.08      1.74 o
  -6   5  10       34.80       38.25      2.08 o
  -5   5  10        0.11        0.00      0.79 o
  -4   5  10        0.29       -0.29      0.67 o
  -3   5  10        2.11        1.25      0.68 o
  -2   5  10        0.74        0.19      0.65 o
  -1   5  10        6.71        6.03      0.79 o
   0   5  10       59.14       62.24      1.59 o
   1   5  10        0.65        0.41      0.49 o
   2   5  10       25.83       23.86      1.08 o
   3   5  10      198.55      186.58      3.18 o
   4   5  10      170.19      154.59      2.89 o
   5   5  10       85.81       89.99      2.23 o
   6   5  10        0.04       -0.24      0.74 o
   7   5  10        3.50        3.78      1.05 o
   8   5  10        0.09       -0.67      1.12 o
   9   5  10        0.04        2.76      2.56 o
  -7   6  10       11.37        7.48      1.48 o
  -6   6  10        5.51        2.94      1.15 o
  -5   6  10       14.15       15.39      1.25 o
  -4   6  10       27.39       28.79      2.69 o
  -3   6  10       19.34       25.51      1.56 o
  -2   6  10       99.00       97.41      2.34 o
  -1   6  10       10.74        9.20      0.84 o
   0   6  10       14.34       15.52      0.97 o
   1   6  10       99.08       87.07      1.99 o
   2   6  10       51.10       55.55      1.58 o
   3   6  10       55.55       52.22      1.57 o
   4   6  10        0.39       -0.56      0.56 o
   5   6  10       95.11      102.89      2.81 o
   6   6  10       20.19       21.43      1.25 o
   7   6  10       12.72       13.54      1.45 o
   8   6  10        6.26        5.25      1.42 o
  -7   7  10        9.76        6.48      1.83 o
  -6   7  10       17.11       22.14      1.69 o
  -5   7  10        1.92       -0.23      0.88 o
  -4   7  10        1.06        1.61      0.90 o
  -3   7  10        2.13        1.16      0.87 o
  -2   7  10       16.31       17.44      1.04 o
  -1   7  10       20.40       20.83      1.06 o
   0   7  10       66.62       63.00      1.75 o
   1   7  10      167.97      165.24      2.81 o
   2   7  10      292.38      277.05      4.09 o
   3   7  10      158.59      145.04      2.68 o
   4   7  10        6.48        7.29      0.82 o
   5   7  10       14.03       14.17      1.03 o
   6   7  10        5.84        7.91      0.95 o
   7   7  10       11.20        9.73      1.40 o
   8   7  10        0.95       -1.25      1.92 o
  -7   8  10        4.24        4.11      2.56 o
  -6   8  10        1.03        0.71      0.95 o
  -5   8  10       12.69       14.29      1.34 o
  -4   8  10       35.79       46.66      2.00 o
  -3   8  10       41.31       42.51      1.84 o
  -2   8  10        0.19        0.04      0.70 o
  -1   8  10        6.20        7.24      0.86 o
   0   8  10        5.04        2.74      0.70 o
   1   8  10       38.56       32.18      1.30 o
   2   8  10       14.52       12.66      0.95 o
   3   8  10       59.29       65.97      1.90 o
   4   8  10      181.91      193.19      3.69 o
   5   8  10       69.52       76.19      3.38 o
   6   8  10        1.63       -0.53      0.79 o
   7   8  10        4.19        2.86      1.05 o
   8   8  10        0.66        1.50      1.49 o
  -6   9  10        1.58       -0.34      1.13 o
  -5   9  10        0.83       -0.35      0.84 o
  -4   9  10        0.01       -0.32      0.72 o
  -3   9  10       10.61        8.02      1.18 o
  -2   9  10       77.78       84.33      2.35 o
  -1   9  10       74.09       78.19      2.14 o
   0   9  10       16.15       19.86      1.20 o
   1   9  10       50.19       50.47      2.51 o
   2   9  10       88.66       81.54      2.01 o
   3   9  10        4.00        3.19      0.72 o
   4   9  10        9.58       11.80      1.49 o
   5   9  10        0.75        1.26      0.75 o
   6   9  10       38.06       41.65      1.75 o
   7   9  10        7.41        9.32      1.20 o
   8   9  10        0.68        1.31      1.20 o
  -6  10  10        6.96        9.42      2.56 o
  -5  10  10       11.64       17.93      2.87 o
  -4  10  10        0.88       -1.40      1.40 o
  -3  10  10        0.20        0.89      1.50 o
  -2  10  10        9.41        9.52      1.10 o
  -1  10  10        2.60        4.81      0.89 o
   0  10  10       58.70       54.93      3.01 o
   1  10  10       68.56       72.64      2.07 o
   2  10  10       52.29       57.64      1.91 o
   3  10  10      112.63      122.18      3.00 o
   4  10  10      130.85      138.16      4.92 o
   5  10  10        1.82        1.89      0.92 o
   6  10  10        3.39        5.35      1.20 o
   7  10  10        0.00        1.51      1.28 o
  -5  11  10       10.41       16.93      2.79 o
  -4  11  10       21.57       26.67      3.15 o
  -3  11  10       34.21       41.25      3.59 o
  -2  11  10        6.46        5.55      1.76 o
  -1  11  10        1.74        0.84      1.48 o
   0  11  10        3.56        5.19      1.68 o
   1  11  10        1.54        0.66      1.12 o
   2  11  10       14.46       10.22      1.50 o
   3  11  10        3.36        2.79      1.19 o
   4  11  10        2.73        3.83      1.35 o
   5  11  10       79.53       88.11      3.91 o
   6  11  10       95.03      103.09      5.87 o
   7  11  10        3.66        7.51      2.36 o
  -4  12  10        0.91        0.48      1.64 o
  -3  12  10       11.38        8.35      2.16 o
  -2  12  10       15.71       17.65      2.44 o
  -1  12  10       37.49       39.29      3.35 o
   0  12  10       36.04       34.73      2.42 o
   1  12  10       21.44       22.70      1.89 o
   2  12  10        1.95        0.18      1.03 o
   3  12  10        2.57        3.09      1.16 o
   4  12  10        0.68        0.04      1.13 o
   5  12  10       14.42       19.80      2.68 o
   6  12  10        1.52        1.80      1.80 o
  -2  13  10        0.52        0.92      1.48 o
  -1  13  10        3.14        3.47      1.68 o
   0  13  10        9.98       10.74      2.12 o
   1  13  10       37.74       39.67      4.47 o
   2  13  10       15.59       13.70      2.24 o
   3  13  10       14.15       15.93      2.32 o
   4  13  10        6.28        3.55      1.64 o
   5  13  10       12.57       11.50      2.52 o
   0  14  10        7.07        6.15      2.04 o
   1  14  10       11.07        9.94      2.16 o
   2  14  10        0.05       -1.32      1.32 o
   3  14  10        1.67        3.19      1.92 o
  -4 -10  11        3.64        3.80      2.22 o
  -3 -10  11        0.96        3.18      1.64 o
  -2 -10  11        1.61        1.88      1.45 o
  -1 -10  11        7.64        7.43      2.28 o
   0 -10  11        0.27        1.12      1.80 o
   1 -10  11        8.11        6.91      2.32 o
   2 -10  11       12.30       17.21      2.99 o
  -5  -9  11        0.05        0.84      1.18 o
  -4  -9  11        3.76        8.82      1.33 o
  -3  -9  11        4.25        4.58      1.18 o
  -2  -9  11        0.04       -0.12      1.30 o
  -1  -9  11        0.89        1.23      1.21 o
   0  -9  11        2.98        1.40      1.84 o
   1  -9  11        0.29        1.96      1.88 o
   2  -9  11        4.43        4.75      2.16 o
   3  -9  11        6.03       10.58      2.52 o
  -6  -8  11        2.45        4.12      1.47 o
  -5  -8  11        3.89        2.38      1.01 o
  -4  -8  11        0.51        2.44      1.13 o
  -3  -8  11        3.27        3.16      1.52 o
  -2  -8  11        1.95        3.14      1.07 o
  -1  -8  11        0.77        1.76      0.97 o
   0  -8  11        2.70        1.11      1.10 o
   1  -8  11        4.88        5.38      1.29 o
   2  -8  11        0.78        0.84      1.15 o
   3  -8  11        0.05       -0.37      1.08 o
   4  -8  11        7.30        8.20      1.63 o
  -7  -7  11        0.26        2.28      3.19 o
  -6  -7  11        0.38        0.86      1.27 o
  -5  -7  11       29.15       32.94      2.07 o
  -4  -7  11       40.50       41.07      2.92 o
  -3  -7  11        5.97        8.89      1.28 o
  -2  -7  11       15.21       12.02      1.89 o
  -1  -7  11       22.11       20.12      1.59 o
   0  -7  11        0.02        0.16      1.06 o
   1  -7  11       11.58       11.77      1.55 o
   2  -7  11        1.03       -0.42      1.02 o
   3  -7  11        1.00        0.51      1.13 o
   4  -7  11       11.03       10.48      1.74 o
   5  -7  11        2.02        5.23      2.48 o
  -7  -6  11        0.91        0.93      1.48 o
  -6  -6  11        4.22        5.01      1.33 o
  -5  -6  11        0.24        0.63      1.07 o
  -4  -6  11        0.73       -0.12      1.01 o
  -3  -6  11       20.66       25.03      1.50 o
  -2  -6  11       68.49       62.68      2.19 o
  -1  -6  11       21.94       22.67      1.38 o
   0  -6  11       82.06       80.97      2.40 o
   1  -6  11      115.07      115.10      3.38 o
   2  -6  11       12.00        9.54      1.27 o
   3  -6  11       20.42       22.33      2.02 o
   4  -6  11        0.33       -0.46      1.15 o
   5  -6  11        0.10       -1.80      1.80 o
  -8  -5  11        8.47        2.79      3.63 o
  -7  -5  11       14.18       13.99      1.65 o
  -6  -5  11       12.51       11.65      1.63 o
  -5  -5  11        4.14        5.36      1.12 o
  -4  -5  11        0.05       -0.69      0.69 o
  -3  -5  11        4.79        2.73      0.69 o
  -2  -5  11        1.61        0.04      0.58 o
  -1  -5  11        1.51        1.65      0.64 o
   0  -5  11       21.01       16.53      0.96 o
   1  -5  11       28.66       25.69      1.22 o
   2  -5  11       90.64       94.95      2.63 o
   3  -5  11       68.90       76.09      2.42 o
   4  -5  11        7.38        5.39      1.10 o
   5  -5  11        5.97        6.13      1.68 o
   6  -5  11        6.30        9.52      1.96 o
  -8  -4  11        0.72        1.73      1.60 o
  -7  -4  11        0.20       -0.99      0.99 o
  -6  -4  11        9.26       10.36      1.36 o
  -5  -4  11       26.08       26.00      1.94 o
  -4  -4  11       23.96       25.88      1.24 o
  -3  -4  11       90.26       95.39      2.14 o
  -2  -4  11       80.77       84.66      1.99 o
  -1  -4  11       83.45       72.56      1.79 o
   0  -4  11       18.46       16.43      0.94 o
   1  -4  11        0.52        0.78      0.63 o
   2  -4  11        9.29        7.05      0.98 o
   3  -4  11        0.85       -0.33      0.78 o
   4  -4  11        1.59        1.42      0.99 o
   5  -4  11        9.51       10.05      1.46 o
   6  -4  11        9.86        8.31      1.56 o
   7  -4  11        1.88        1.92      2.32 o
  -8  -3  11        7.78        7.73      2.10 o
  -7  -3  11        1.19       -0.23      1.05 o
  -6  -3  11        1.56        1.46      1.20 o
  -5  -3  11        1.10       -0.61      1.18 o
  -4  -3  11        2.76        1.18      0.84 o
  -3  -3  11       10.00        4.61      0.81 o
  -2  -3  11        1.72        1.61      0.62 o
  -1  -3  11      129.88      130.69      2.17 o
   0  -3  11      165.88      158.22      2.42 o
   1  -3  11      365.78      339.09      4.49 o
   2  -3  11       91.25       84.35      2.07 o
   3  -3  11        0.06        0.19      0.64 o
   4  -3  11        0.00       -0.13      0.68 o
   5  -3  11        7.97        4.89      1.16 o
   6  -3  11        1.45        0.66      1.17 o
   7  -3  11        1.36        0.12      1.32 o
  -8  -2  11        6.66        5.82      1.39 o
  -7  -2  11       17.99       19.90      1.85 o
  -6  -2  11       47.37       56.03      2.67 o
  -5  -2  11       49.45       55.38      3.08 o
  -4  -2  11       45.35       47.21      2.25 o
  -3  -2  11       35.02       35.78      1.47 o
  -2  -2  11       18.91       16.30      1.06 o
  -1  -2  11        9.48        9.03      0.77 o
   0  -2  11        1.28        1.39      0.49 o
   1  -2  11      254.38      250.25      3.58 o
   2  -2  11       26.90       25.11      1.10 o
   3  -2  11       50.81       48.99      1.67 o
   4  -2  11       59.15       54.81      2.01 o
   5  -2  11       21.15       20.50      1.42 o
   6  -2  11        4.23        6.52      1.41 o
   7  -2  11       13.22       16.40      1.87 o
   8  -2  11        1.50       -1.68      2.16 o
  -8  -1  11        0.16       -1.07      1.07 o
  -7  -1  11        4.26        3.07      1.49 o
  -6  -1  11        0.16       -0.73      1.04 o
  -5  -1  11        0.01       -1.11      1.11 o
  -4  -1  11       73.64       73.83      2.69 o
  -3  -1  11      272.77      269.98      4.83 o
  -2  -1  11      286.80      273.26      4.28 o
  -1  -1  11       90.68       80.09      2.00 o
   0  -1  11      178.49      168.26      2.50 o
   1  -1  11       26.93       33.08      1.20 o
   2  -1  11        1.25        0.47      0.57 o
   3  -1  11       43.14       38.29      1.61 o
   4  -1  11        0.21       -0.17      0.76 o
   5  -1  11        6.78        5.46      1.02 o
   6  -1  11       27.17       26.72      1.91 o
   7  -1  11        8.94        9.89      1.54 o
   8  -1  11        1.25        3.72      1.93 o
  -8   0  11       10.60       10.72      1.61 o
  -7   0  11       17.84       20.93      3.29 o
  -6   0  11       14.56       16.27      1.88 o
  -5   0  11        0.01       -1.04      1.04 o
  -4   0  11        4.39        2.36      1.19 o
  -3   0  11        4.93        3.33      1.59 o
  -2   0  11        1.32        1.26      0.67 o
  -1   0  11      147.15      148.18      2.81 o
   0   0  11     1109.08     1024.82     11.87 o
   1   0  11      157.33      142.90      2.51 o
   2   0  11        1.07        2.73      0.64 o
   3   0  11        0.04        0.56      0.72 o
   4   0  11       60.69       57.20      2.03 o
   5   0  11       79.21       78.38      2.49 o
   6   0  11        0.00       -0.82      0.82 o
   7   0  11        0.38       -0.94      1.12 o
   8   0  11        6.65        5.71      1.71 o
  -8   1  11        2.06        2.58      1.33 o
  -7   1  11       11.62       12.89      1.69 o
  -6   1  11        8.50        9.81      1.49 o
  -5   1  11       55.12       59.52      3.65 o
  -4   1  11      102.63      104.07      3.17 o
  -3   1  11        1.70        0.86      0.90 o
  -2   1  11       69.39       58.54      1.73 o
  -1   1  11      256.52      222.58      3.66 o
   0   1  11       94.91      102.91      2.06 o
   1   1  11       33.86       39.08      1.35 o
   2   1  11      421.10      398.20      5.09 o
   3   1  11        5.33        3.82      0.87 o
   4   1  11       14.36       14.70      1.22 o
   5   1  11        4.34        3.19      0.94 o
   6   1  11       30.77       40.39      1.95 o
   7   1  11       54.10       62.00      2.48 o
   8   1  11        5.83        4.62      1.51 o
  -8   2  11        0.20       -0.23      1.83 o
  -7   2  11        0.06       -0.49      1.24 o
  -6   2  11        4.34        0.86      1.42 o
  -5   2  11        0.13        0.53      1.15 o
  -4   2  11       28.47       25.34      1.65 o
  -3   2  11       57.60       68.39      2.14 o
  -2   2  11        0.17       -0.30      0.58 o
  -1   2  11       24.91       25.54      1.67 o
   0   2  11      865.28      778.24      9.52 o
   1   2  11      678.03      564.80      6.66 o
   2   2  11        9.39       11.42      0.87 o
   3   2  11       31.95       35.31      1.46 o
   4   2  11      340.73      308.44      5.33 o
   5   2  11        1.29        0.62      0.84 o
   6   2  11       54.58       47.99      2.07 o
   7   2  11        8.15        8.22      1.31 o
   8   2  11        4.99        6.60      2.41 o
  -8   3  11       32.81       40.55      3.25 o
  -7   3  11       17.67       21.75      1.99 o
  -6   3  11        5.42        7.67      1.47 o
  -5   3  11       45.70       36.29      2.46 o
  -4   3  11        0.71        0.40      0.76 o
  -3   3  11        0.06        0.48      0.69 o
  -2   3  11       46.23       39.44      1.62 o
  -1   3  11      153.82      164.54      2.95 o
   0   3  11       45.14       25.79      1.16 o
   1   3  11       58.73       46.50      1.39 o
   2   3  11      248.17      235.32      3.82 o
   3   3  11      647.28      586.84      8.31 o
   4   3  11       56.36       50.82      1.72 o
   5   3  11       19.83       20.60      1.42 o
   6   3  11      148.68      144.59      3.54 o
   7   3  11        4.40        4.78      1.21 o
   8   3  11       13.13       12.82      1.75 o
  -8   4  11        0.04        0.39      1.70 o
  -7   4  11        1.90        0.41      1.12 o
  -6   4  11       11.75       10.54      2.16 o
  -5   4  11        8.68       10.92      2.85 o
  -4   4  11       40.82       40.76      1.77 o
  -3   4  11      125.96      104.48      2.63 o
  -2   4  11       35.82       34.55      1.54 o
  -1   4  11      489.88      466.02      6.99 o
   0   4  11      281.69      235.06      4.19 o
   1   4  11        1.19       -0.63      0.63 o
   2   4  11      162.05      130.08      2.59 o
   3   4  11       21.35       21.66      1.15 o
   4   4  11        5.24        5.61      0.83 o
   5   4  11       60.80       59.67      1.91 o
   6   4  11       27.01       30.77      1.73 o
   7   4  11       16.84       18.93      2.14 o
   8   4  11       48.45       50.53      2.67 o
  -8   5  11        9.49       18.77      3.75 o
  -7   5  11        0.00        0.40      1.16 o
  -6   5  11        0.01        1.08      1.17 o
  -5   5  11        1.37       -0.06      1.32 o
  -4   5  11        3.71        3.73      1.13 o
  -3   5  11       30.81       28.66      1.55 o
  -2   5  11       70.28       69.92      2.09 o
  -1   5  11      374.39      328.29      5.32 o
   0   5  11      143.23      132.89      2.96 o
   1   5  11      437.27      427.91      5.84 o
   2   5  11      247.65      225.96      3.68 o
   3   5  11        2.21        0.91      0.68 o
   4   5  11       30.67       30.80      1.56 o
   5   5  11        7.07       10.30      1.02 o
   6   5  11        1.49       -0.01      0.90 o
   7   5  11        0.00       -0.33      1.08 o
   8   5  11        4.08        4.77      1.52 o
  -7   6  11        5.66        5.39      3.39 o
  -6   6  11       11.34       17.68      2.00 o
  -5   6  11        0.71        0.64      0.99 o
  -4   6  11        7.47        5.75      0.95 o
  -3   6  11        0.70        1.59      0.70 o
  -2   6  11       20.86       19.84      1.45 o
  -1   6  11        0.05       -0.30      0.64 o
   0   6  11        0.09        0.30      0.63 o
   1   6  11       36.59       34.99      1.34 o
   2   6  11      155.35      150.14      2.82 o
   3   6  11      204.18      210.58      3.97 o
   4   6  11        8.95       11.24      0.98 o
   5   6  11        0.23        0.57      0.71 o
   6   6  11        5.12        6.27      0.97 o
   7   6  11        0.71        1.13      1.18 o
   8   6  11        0.16        1.62      1.34 o
  -6   7  11        0.01        0.98      1.40 o
  -5   7  11        0.04       -0.40      0.94 o
  -4   7  11        1.27        0.67      0.85 o
  -3   7  11        5.68        5.27      1.10 o
  -2   7  11      148.78      140.80      3.00 o
  -1   7  11       54.41       57.68      1.80 o
   0   7  11       43.77       44.07      1.56 o
   1   7  11        3.63        3.49      0.69 o
   2   7  11        3.91        2.70      0.69 o
   3   7  11       21.09       20.21      1.10 o
   4   7  11       20.54       19.52      1.12 o
   5   7  11        7.07        8.35      0.94 o
   6   7  11        8.31        4.20      0.99 o
   7   7  11        1.74        1.62      2.10 o
   8   7  11        6.66       11.82      2.95 o
  -6   8  11        7.22        9.23      3.61 o
  -5   8  11        8.44        7.14      1.22 o
  -4   8  11        0.41       -0.77      0.77 o
  -3   8  11        3.42        2.69      0.91 o
  -2   8  11        0.61        0.37      0.96 o
  -1   8  11       12.22        7.96      0.98 o
   0   8  11       21.77       21.94      1.29 o
   1   8  11       19.75       21.39      1.14 o
   2   8  11       75.48       80.95      2.15 o
   3   8  11        7.07       10.64      1.00 o
   4   8  11        1.33        1.47      0.76 o
   5   8  11       47.13       45.02      1.87 o
   6   8  11        5.16        1.86      0.91 o
   7   8  11        1.91        2.99      1.78 o
   8   8  11        3.36        1.64      2.28 o
  -6   9  11        6.42       11.34      1.95 o
  -5   9  11        0.01       -0.65      0.91 o
  -4   9  11       14.03       16.22      1.36 o
  -3   9  11        7.51        7.95      1.06 o
  -2   9  11       39.41       52.18      1.94 o
  -1   9  11        0.78        0.16      0.69 o
   0   9  11        1.70        2.02      0.76 o
   1   9  11        2.61        1.65      0.66 o
   2   9  11        2.09        1.87      0.81 o
   3   9  11        1.46        1.79      0.78 o
   4   9  11        0.01        1.31      0.73 o
   5   9  11        0.01        0.47      0.75 o
   6   9  11        0.33        1.12      0.94 o
   7   9  11       26.24       27.09      1.75 o
  -5  10  11        0.01        2.87      2.12 o
  -4  10  11        0.00       -0.69      0.93 o
  -3  10  11        0.01        0.45      0.86 o
  -2  10  11        0.62        3.00      1.12 o
  -1  10  11        7.97        8.79      1.22 o
   0  10  11       32.34       39.76      1.94 o
   1  10  11       32.00       36.68      1.64 o
   2  10  11        9.75       12.14      2.28 o
   3  10  11        0.22       -0.69      0.76 o
   4  10  11        0.33        1.10      0.82 o
   5  10  11        7.12       10.08      1.38 o
   6  10  11       17.65       15.81      1.71 o
   7  10  11        1.85        0.90      1.30 o
  -4  11  11        1.85       -1.16      1.64 o
  -3  11  11        4.16        1.80      1.72 o
  -2  11  11        0.49       -0.20      1.40 o
  -1  11  11        3.56        7.67      1.92 o
   0  11  11       11.36       18.40      1.88 o
   1  11  11        0.01       -0.95      0.95 o
   2  11  11       14.79       16.79      2.72 o
   3  11  11        7.02       11.66      1.78 o
   4  11  11        3.30        4.43      1.80 o
   5  11  11        0.35        2.20      1.60 o
   6  11  11        4.51        5.07      2.24 o
  -3  12  11        0.03       -1.28      1.28 o
  -2  12  11        4.53        5.23      1.84 o
  -1  12  11        6.35        6.47      1.88 o
   0  12  11        2.99        4.07      1.76 o
   1  12  11        0.35       -0.39      1.01 o
   2  12  11        6.57        8.86      1.96 o
   3  12  11        7.88        7.07      2.00 o
   4  12  11        0.16       -0.12      1.40 o
   5  12  11        7.71        8.35      2.04 o
  -2  13  11        2.59        4.47      2.04 o
  -1  13  11        1.53        2.79      1.72 o
   0  13  11        3.46        2.99      1.72 o
   1  13  11       19.92       24.08      2.79 o
   2  13  11       12.41       12.34      2.20 o
   3  13  11        0.77        4.23      1.64 o
   4  13  11        3.47        3.55      1.92 o
  -2 -10  12        1.13        0.76      2.04 o
  -1 -10  12        1.95        4.31      2.20 o
  -4  -9  12        5.62        5.84      1.45 o
  -3  -9  12        1.89        3.40      1.71 o
  -2  -9  12       26.60       25.13      2.52 o
  -1  -9  12       14.96       13.58      2.64 o
   0  -9  12        3.61        4.23      2.08 o
   1  -9  12        2.60        4.51      2.12 o
   2  -9  12        6.21        0.56      2.00 o
  -5  -8  12        1.63       -0.03      1.28 o
  -4  -8  12        0.91        0.44      1.11 o
  -3  -8  12       23.65       25.61      2.43 o
  -2  -8  12       43.05       45.94      2.37 o
  -1  -8  12        7.91        5.70      1.42 o
   0  -8  12       26.49       28.41      2.19 o
   1  -8  12       20.64       21.75      2.04 o
   2  -8  12        2.23        1.23      1.82 o
   3  -8  12        0.02       -0.02      1.33 o
  -6  -7  12       17.16       18.36      2.55 o
  -5  -7  12       15.88       18.18      2.29 o
  -4  -7  12        0.34       -0.92      1.29 o
  -3  -7  12       11.26       10.31      1.41 o
  -2  -7  12        4.19        2.12      1.50 o
  -1  -7  12        8.47        7.91      3.77 o
   0  -7  12       14.71       16.80      1.83 o
   1  -7  12       16.93       16.12      1.88 o
   2  -7  12       43.50       47.65      3.43 o
   3  -7  12       18.18       16.29      1.99 o
   4  -7  12        2.68        5.87      2.40 o
  -7  -6  12        0.88        2.60      2.95 o
  -6  -6  12        4.42        1.53      1.85 o
  -5  -6  12        0.77        2.37      1.84 o
  -4  -6  12        6.37        7.86      1.78 o
  -3  -6  12       86.09       88.46      2.88 o
  -2  -6  12       53.48       60.70      2.71 o
  -1  -6  12       29.13       32.53      1.69 o
   0  -6  12        3.79        1.78      1.00 o
   1  -6  12       22.62       21.57      1.64 o
   2  -6  12       27.01       28.34      2.26 o
   3  -6  12       11.06       10.03      1.68 o
   4  -6  12       31.15       33.78      3.55 o
   5  -6  12        8.16        7.03      2.72 o
  -7  -5  12        8.70       10.59      2.29 o
  -6  -5  12        0.25       -0.18      1.26 o
  -5  -5  12        0.60        4.95      1.69 o
  -4  -5  12        1.01        0.05      1.15 o
  -3  -5  12        7.56        6.40      0.95 o
  -2  -5  12        0.24        0.82      0.66 o
  -1  -5  12       50.40       51.23      1.62 o
   0  -5  12       41.94       41.75      1.62 o
   1  -5  12       31.39       34.89      1.97 o
   2  -5  12       39.82       34.30      2.69 o
   3  -5  12       70.29       71.39      2.45 o
   4  -5  12       41.42       36.17      2.61 o
   5  -5  12        4.55        1.89      1.64 o
  -7  -4  12        5.40        5.44      1.28 o
  -6  -4  12       12.16       14.30      1.89 o
  -5  -4  12       30.89       33.24      2.21 o
  -4  -4  12       37.67       36.81      1.82 o
  -3  -4  12       18.02       17.58      1.08 o
  -2  -4  12       11.94       10.11      0.88 o
  -1  -4  12       22.14       25.83      1.15 o
   0  -4  12       10.68       10.97      0.98 o
   1  -4  12       11.49       11.19      1.16 o
   2  -4  12       11.63        8.64      1.11 o
   3  -4  12        1.78        1.65      1.05 o
   4  -4  12       38.81       43.43      2.35 o
   5  -4  12       63.18       65.46      2.91 o
   6  -4  12       17.67       17.97      2.02 o
  -8  -3  12        0.14       -0.40      2.68 o
  -7  -3  12        0.28       -0.56      1.22 o
  -6  -3  12        0.68        1.39      1.23 o
  -5  -3  12        0.33       -1.37      1.38 o
  -4  -3  12        2.84        2.57      1.37 o
  -3  -3  12       70.86       65.58      1.87 o
  -2  -3  12      155.91      147.47      2.76 o
  -1  -3  12       47.65       51.82      1.41 o
   0  -3  12       28.83       30.90      1.26 o
   1  -3  12        5.98        4.92      0.79 o
   2  -3  12        0.70        1.19      0.68 o
   3  -3  12        4.02        3.61      1.09 o
   4  -3  12        0.21       -0.37      1.28 o
   5  -3  12        4.77        6.50      1.38 o
   6  -3  12        6.72        5.90      1.48 o
   7  -3  12       38.14       39.53      4.03 o
  -8  -2  12        6.70       11.86      3.31 o
  -7  -2  12        9.30        9.16      1.91 o
  -6  -2  12        4.48        3.47      1.30 o
  -5  -2  12        1.12       -0.35      1.30 o
  -4  -2  12        6.10        4.00      1.18 o
  -3  -2  12        0.64        0.29      0.76 o
  -2  -2  12        0.86        1.29      0.66 o
  -1  -2  12        4.36        0.86      0.55 o
   0  -2  12       31.09       28.53      1.42 o
   1  -2  12       35.88       39.29      1.35 o
   2  -2  12       47.24       58.34      1.80 o
   3  -2  12       77.63       81.14      2.41 o
   4  -2  12        9.56       12.20      1.20 o
   5  -2  12        0.88        1.05      0.91 o
   6  -2  12        1.00       -1.06      1.06 o
   7  -2  12        1.58       -0.53      1.55 o
  -8  -1  12        4.54       -0.96      2.60 o
  -7  -1  12        9.73       12.63      2.12 o
  -6  -1  12        4.04        4.33      2.06 o
  -5  -1  12       28.82       27.61      2.30 o
  -4  -1  12       43.53       43.09      2.22 o
  -3  -1  12       88.81       84.60      2.94 o
  -2  -1  12        0.42       -0.75      0.75 o
  -1  -1  12        0.08       -0.63      0.63 o
   0  -1  12        1.43        2.28      0.61 o
   1  -1  12        0.15       -0.06      0.58 o
   2  -1  12        0.24       -0.58      0.61 o
   3  -1  12        0.03       -0.71      0.71 o
   4  -1  12        0.10        1.45      0.88 o
   5  -1  12       46.69       49.72      2.69 o
   6  -1  12       19.80       17.25      1.79 o
   7  -1  12        6.49       10.56      1.72 o
  -7   0  12        3.69        2.91      1.62 o
  -6   0  12       17.93       20.01      2.27 o
  -5   0  12       44.86       46.45      2.52 o
  -4   0  12        0.54        2.66      1.09 o
  -3   0  12       10.12        6.32      1.16 o
  -2   0  12       38.34       34.98      1.90 o
  -1   0  12       70.66       64.94      2.09 o
   0   0  12        4.96       12.30      1.24 o
   1   0  12       89.62       93.20      2.20 o
   2   0  12       43.12       40.23      1.67 o
   3   0  12        4.01        3.37      0.87 o
   4   0  12       11.81        7.82      1.08 o
   5   0  12        0.26        1.47      0.92 o
   6   0  12        0.02       -0.38      0.96 o
   7   0  12       18.21       18.73      1.88 o
  -7   1  12        3.25        5.41      1.51 o
  -6   1  12        7.18        4.79      1.65 o
  -5   1  12        4.26        1.72      1.08 o
  -4   1  12        0.16        0.48      1.81 o
  -3   1  12        1.04        0.12      0.92 o
  -2   1  12        7.09       12.68      1.31 o
  -1   1  12      147.01      142.31      3.65 o
   0   1  12        4.38        6.54      1.03 o
   1   1  12       61.90       56.41      1.95 o
   2   1  12        8.51        8.38      0.99 o
   3   1  12       17.55       19.28      1.29 o
   4   1  12       26.17       25.11      1.46 o
   5   1  12        0.03       -0.79      0.79 o
   6   1  12        3.90        3.40      1.15 o
   7   1  12        4.86        2.98      1.36 o
  -7   2  12       10.20       11.77      1.71 o
  -6   2  12       19.69       18.57      2.15 o
  -5   2  12        0.29       -1.15      1.15 o
  -4   2  12       16.70       13.42      1.43 o
  -3   2  12        6.16        5.18      1.09 o
  -2   2  12       26.17       26.65      1.44 o
  -1   2  12        0.94        0.13      0.71 o
   0   2  12       37.39       35.92      1.88 o
   1   2  12       68.52       66.25      1.88 o
   2   2  12      138.91      122.96      2.62 o
   3   2  12        6.30        4.11      0.95 o
   4   2  12       17.32       13.50      1.23 o
   5   2  12       11.77        9.94      1.33 o
   6   2  12        3.21        3.91      1.13 o
   7   2  12        1.37        0.76      1.21 o
   8   2  12        1.04        1.44      2.52 o
  -8   3  12        1.74        2.64      2.76 o
  -7   3  12        1.63        2.21      1.40 o
  -6   3  12       14.51       20.46      1.84 o
  -5   3  12       33.61       35.95      2.51 o
  -4   3  12       11.74       11.33      1.40 o
  -3   3  12        0.66        1.65      0.85 o
  -2   3  12       38.52       40.03      1.68 o
  -1   3  12        1.91        3.62      0.85 o
   0   3  12       73.33       74.90      2.21 o
   1   3  12        1.15        0.08      0.69 o
   2   3  12       24.60       21.98      1.18 o
   3   3  12       17.68       20.40      1.40 o
   4   3  12       78.11       71.01      2.69 o
   5   3  12        0.16       -0.87      0.87 o
   6   3  12       48.56       42.31      2.04 o
   7   3  12        5.78        4.48      1.38 o
   8   3  12        4.18        1.48      2.40 o
  -7   4  12        6.95        6.67      1.66 o
  -6   4  12        2.74        5.54      1.42 o
  -5   4  12       26.60       32.25      2.50 o
  -4   4  12        4.33        2.08      1.00 o
  -3   4  12        0.00       -0.66      0.66 o
  -2   4  12       61.06       55.02      1.96 o
  -1   4  12       12.44       20.71      1.53 o
   0   4  12        3.17        5.24      0.86 o
   1   4  12        1.32        0.81      0.66 o
   2   4  12       79.35       62.44      2.70 o
   3   4  12      142.67      119.51      2.61 o
   4   4  12       25.84       23.35      1.51 o
   5   4  12        2.80        4.08      1.02 o
   6   4  12       28.44       23.79      1.66 o
   7   4  12        2.67        3.29      1.37 o
   8   4  12       29.84       23.32      3.83 o
  -7   5  12       20.03       25.51      3.75 o
  -6   5  12       73.79       80.33      3.21 o
  -5   5  12       20.12       21.92      2.07 o
  -4   5  12        5.64        6.29      1.04 o
  -3   5  12        3.84        4.37      0.91 o
  -2   5  12        0.13        0.50      0.73 o
  -1   5  12       90.77       81.70      2.30 o
   0   5  12        0.70       -0.82      0.82 o
   1   5  12       11.11       14.05      0.99 o
   2   5  12        1.21        2.04      0.73 o
   3   5  12        4.40        2.68      0.80 o
   4   5  12       82.04       77.41      2.14 o
   5   5  12      170.51      158.90      4.39 o
   6   5  12        0.39        0.79      0.96 o
   7   5  12        0.39       -0.20      2.31 o
   8   5  12       15.83       14.25      3.23 o
  -6   6  12        3.10       -0.08      1.55 o
  -5   6  12       10.07        9.15      1.65 o
  -4   6  12       59.37       63.20      2.24 o
  -3   6  12       55.21       53.73      2.17 o
  -2   6  12       38.45       41.01      2.15 o
  -1   6  12        7.20        5.83      0.89 o
   0   6  12        0.00        0.43      0.70 o
   1   6  12        0.87       -0.02      0.61 o
   2   6  12       55.16       47.74      1.62 o
   3   6  12        8.21        7.34      0.90 o
   4   6  12       46.50       47.79      1.72 o
   5   6  12       10.24        8.49      0.99 o
   6   6  12       12.09       14.17      1.35 o
   7   6  12       49.34       53.80      3.42 o
  -6   7  12       18.64       21.66      2.43 o
  -5   7  12        1.22        0.47      1.08 o
  -4   7  12        5.26        6.10      1.29 o
  -3   7  12       25.82       22.27      2.57 o
  -2   7  12        9.65        9.97      1.02 o
  -1   7  12        3.16        2.82      0.78 o
   0   7  12       43.58       42.78      1.66 o
   1   7  12      178.87      165.52      3.05 o
   2   7  12       54.82       53.84      1.75 o
   3   7  12       19.85       19.86      1.18 o
   4   7  12       57.05       57.44      2.05 o
   5   7  12        7.68        6.29      0.93 o
   6   7  12       35.41       39.47      2.12 o
   7   7  12        1.28        1.62      1.54 o
  -6   8  12        0.21        0.60      2.28 o
  -5   8  12       17.16       19.13      1.63 o
  -4   8  12       39.17       52.83      2.29 o
  -3   8  12       16.87       22.47      1.53 o
  -2   8  12        3.94        5.75      0.99 o
  -1   8  12        0.46        0.32      0.73 o
   0   8  12        0.21        0.55      0.74 o
   1   8  12        0.18        0.42      0.69 o
   2   8  12       13.07       12.51      1.05 o
   3   8  12       49.76       50.98      1.87 o
   4   8  12       56.83       63.80      2.14 o
   5   8  12       28.30       30.71      1.62 o
   6   8  12       11.01       14.65      1.44 o
   7   8  12        0.97        1.11      1.52 o
  -5   9  12        4.25        7.87      1.30 o
  -4   9  12        1.46        3.89      1.03 o
  -3   9  12       44.70       42.56      2.01 o
  -2   9  12        6.56        8.35      1.09 o
  -1   9  12        8.61       10.65      1.11 o
   0   9  12       29.91       30.35      1.55 o
   1   9  12       38.74       40.28      1.60 o
   2   9  12        0.80       -0.13      0.72 o
   3   9  12        0.28        0.00      0.73 o
   4   9  12        3.25        2.27      0.80 o
   5   9  12        4.52        2.34      0.95 o
   6   9  12       17.23       19.37      1.53 o
   7   9  12        5.63        9.98      1.79 o
  -5  10  12       10.51       12.74      1.86 o
  -4  10  12        0.00       -0.41      1.03 o
  -3  10  12        6.60       10.50      2.20 o
  -2  10  12        0.04        0.13      1.10 o
  -1  10  12        1.95        2.18      0.94 o
   0  10  12        2.41        1.99      0.84 o
   1  10  12       29.61       26.90      2.04 o
   2  10  12       30.58       32.96      1.71 o
   3  10  12       25.17       29.09      1.69 o
   4  10  12       12.61       15.66      1.55 o
   5  10  12        1.29        1.54      1.09 o
   6  10  12        2.80        3.44      1.25 o
  -4  11  12       48.39       39.41      3.99 o
  -3  11  12        9.22        9.50      2.32 o
  -2  11  12        6.05        6.31      2.04 o
  -1  11  12        0.14        0.36      1.36 o
   0  11  12       22.71       27.39      2.99 o
   1  11  12        1.76        2.80      1.28 o
   2  11  12        0.88       -1.40      1.40 o
   3  11  12        9.95       10.78      2.20 o
   4  11  12        5.91        7.55      2.12 o
   5  11  12        1.92        3.63      1.84 o
   6  11  12        4.87        8.27      2.28 o
  -2  12  12       14.52       13.06      2.48 o
  -1  12  12        2.76        2.83      1.72 o
   0  12  12        0.70        0.72      1.60 o
   1  12  12       11.63        9.34      2.12 o
   2  12  12       29.42       39.37      3.63 o
   3  12  12        9.64        5.59      2.08 o
   4  12  12        0.01       -1.28      1.28 o
   5  12  12        2.54       -0.76      1.52 o
  -1  13  12        5.99        5.95      2.36 o
   0  13  12        7.78        5.99      2.28 o
   1  13  12        0.07        0.52      1.72 o
   2  13  12        0.01       -0.72      1.56 o
   3  13  12        7.41        8.31      2.28 o
  -2  -9  13        0.19        3.43      2.12 o
  -1  -9  13        0.88        3.07      2.12 o
   0  -9  13        4.09        5.95      2.44 o
  -4  -8  13        4.93        6.59      2.91 o
  -3  -8  13       18.93       24.88      2.61 o
  -2  -8  13        6.34        9.45      1.68 o
  -1  -8  13        0.20        0.99      1.28 o
   0  -8  13       16.65       18.80      2.02 o
   1  -8  13        0.35        1.82      1.94 o
   2  -8  13       10.73        8.78      2.68 o
  -5  -7  13        7.43        9.90      3.15 o
  -4  -7  13       38.31       42.60      4.91 o
  -3  -7  13       42.34       55.79      2.77 o
  -2  -7  13        1.95        5.23      1.60 o
  -1  -7  13       60.55       81.21      3.78 o
   0  -7  13        6.63        4.23      1.88 o
   1  -7  13        2.33        1.30      1.38 o
   2  -7  13       23.80       25.19      3.23 o
   3  -7  13        4.21        2.99      2.32 o
  -6  -6  13        2.46        1.44      2.79 o
  -5  -6  13        0.53        0.99      1.72 o
  -4  -6  13        0.00        0.72      2.40 o
  -3  -6  13        4.65        3.10      1.59 o
  -2  -6  13        9.77        8.51      2.14 o
  -1  -6  13       11.12       14.06      1.83 o
   0  -6  13        3.87        3.86      1.56 o
   1  -6  13        4.30        2.95      1.49 o
   2  -6  13        0.49       -0.12      1.64 o
   3  -6  13        2.50        2.08      2.04 o
   4  -6  13        4.81        4.35      2.36 o
  -6  -5  13       13.25       18.14      3.77 o
  -5  -5  13       10.40       14.12      2.32 o
  -4  -5  13       45.23       50.58      2.70 o
  -3  -5  13        6.48        4.78      1.13 o
  -2  -5  13       10.14       12.48      1.16 o
  -1  -5  13        5.08        6.68      1.06 o
   0  -5  13        4.06        0.75      0.87 o
   1  -5  13        0.71       -0.36      1.27 o
   2  -5  13        0.30       -0.06      1.36 o
   3  -5  13        2.66       -0.64      1.46 o
   4  -5  13        4.40        3.75      1.72 o
  -7  -4  13        0.00       -0.19      1.95 o
  -6  -4  13       13.56       14.46      2.07 o
  -5  -4  13        3.13        1.11      1.37 o
  -4  -4  13       56.17       63.57      2.54 o
  -3  -4  13       13.01       15.74      1.22 o
  -2  -4  13       20.07       23.40      1.33 o
  -1  -4  13       38.06       31.88      1.47 o
   0  -4  13       13.10       12.89      1.10 o
   1  -4  13        0.09        0.85      0.83 o
   2  -4  13        0.00        1.64      1.06 o
   3  -4  13        1.35        0.43      1.07 o
   4  -4  13        0.05       -1.16      1.16 o
   5  -4  13        1.76       -1.05      1.32 o
   6  -4  13        8.63        9.70      3.11 o
  -7  -3  13       12.07       12.89      2.25 o
  -6  -3  13       15.92       22.96      2.05 o
  -5  -3  13        6.77        6.83      1.53 o
  -4  -3  13       12.30       13.88      1.43 o
  -3  -3  13        4.80        6.69      1.18 o
  -2  -3  13        0.72        0.88      0.72 o
  -1  -3  13        0.02       -0.70      0.70 o
   0  -3  13        8.60       11.05      1.21 o
   1  -3  13       54.24       48.93      1.99 o
   2  -3  13       45.92       49.36      2.37 o
   3  -3  13       12.06       13.69      2.03 o
   4  -3  13        1.99        3.10      1.25 o
   5  -3  13       12.10        9.60      1.61 o
   6  -3  13        6.78        5.80      1.90 o
  -7  -2  13       11.92        9.42      2.20 o
  -6  -2  13       46.39       59.31      3.63 o
  -5  -2  13       78.92       83.71      3.93 o
  -4  -2  13       70.46       76.52      3.51 o
  -3  -2  13       32.38       33.05      2.75 o
  -2  -2  13        0.89        0.51      0.89 o
  -1  -2  13        0.28        1.04      0.78 o
   0  -2  13        1.73        1.98      0.70 o
   1  -2  13       20.61       23.71      1.37 o
   2  -2  13        1.88        1.70      0.84 o
   3  -2  13       25.31       25.94      1.53 o
   4  -2  13       20.11       18.40      1.79 o
   5  -2  13        7.46       10.84      1.53 o
   6  -2  13       19.66       21.83      1.98 o
  -7  -1  13        1.63        0.19      1.61 o
  -6  -1  13        0.41       -1.22      1.52 o
  -5  -1  13       11.30       13.01      1.63 o
  -4  -1  13       43.10       44.65      2.42 o
  -3  -1  13       36.82       37.23      2.88 o
  -2  -1  13       45.21       43.27      2.21 o
  -1  -1  13      104.57      109.90      2.49 o
   0  -1  13       88.95       86.06      2.46 o
   1  -1  13       20.03       19.25      2.22 o
   2  -1  13        1.13        1.95      0.87 o
   3  -1  13        8.23       10.22      1.18 o
   4  -1  13        3.31        3.90      1.36 o
   5  -1  13        8.18        8.94      1.27 o
   6  -1  13       18.69       17.01      1.52 o
   7  -1  13        0.18        3.55      2.48 o
  -7   0  13       21.59       22.60      2.17 o
  -6   0  13       37.31       49.29      3.26 o
  -5   0  13       43.41       46.34      2.52 o
  -4   0  13       15.20       12.96      1.54 o
  -3   0  13        0.22       -0.56      1.01 o
  -2   0  13        0.00       -0.89      0.89 o
  -1   0  13        1.58        1.72      0.96 o
   0   0  13       23.67       16.08      1.22 o
   1   0  13       50.07       48.56      1.90 o
   2   0  13      118.53      109.83      2.83 o
   3   0  13       26.66       29.30      1.63 o
   4   0  13       14.07       16.75      1.38 o
   5   0  13       17.43       13.61      1.41 o
   6   0  13       11.52       12.38      1.45 o
   7   0  13        0.02       -0.96      1.64 o
  -7   1  13        0.38        1.43      1.45 o
  -6   1  13        7.42        7.49      1.83 o
  -5   1  13       25.98       27.84      2.05 o
  -4   1  13       89.61       94.72      3.32 o
  -3   1  13      124.57      119.54      3.60 o
  -2   1  13       83.80       88.58      3.02 o
  -1   1  13       27.37       28.18      1.76 o
   0   1  13        0.60        2.19      0.82 o
   1   1  13        2.22        1.07      0.77 o
   2   1  13        3.74        3.06      0.85 o
   3   1  13        1.92        0.92      0.85 o
   4   1  13       36.88       32.08      3.33 o
   5   1  13       24.93       25.02      1.65 o
   6   1  13       15.80       24.69      1.74 o
   7   1  13        9.29       10.21      1.80 o
  -7   2  13        8.32        9.05      1.75 o
  -6   2  13        5.23        5.72      1.74 o
  -5   2  13        4.31        2.65      1.23 o
  -4   2  13        0.97        1.07      1.07 o
  -3   2  13        2.81        1.38      1.02 o
  -2   2  13       32.77       34.22      2.02 o
  -1   2  13      195.43      166.79      4.15 o
   0   2  13      186.93      180.97      3.74 o
   1   2  13      117.78      115.17      3.64 o
   2   2  13        3.29        4.79      0.97 o
   3   2  13        1.96        1.90      0.89 o
   4   2  13       31.71       24.87      1.66 o
   5   2  13        9.38        7.71      1.23 o
   6   2  13        3.33        3.55      1.13 o
   7   2  13        0.30       -1.19      1.19 o
  -7   3  13       27.11       41.37      4.71 o
  -6   3  13       25.87       31.08      2.64 o
  -5   3  13       53.70       53.90      3.37 o
  -4   3  13       35.01       36.25      2.08 o
  -3   3  13        1.12        0.71      0.95 o
  -2   3  13        9.90        7.77      1.18 o
  -1   3  13        2.56        4.06      0.91 o
   0   3  13        4.57        3.01      0.80 o
   1   3  13        9.01        5.91      0.86 o
   2   3  13       20.79       25.67      1.47 o
   3   3  13      148.33      141.45      3.32 o
   4   3  13       39.67       39.85      1.85 o
   5   3  13       22.53       28.23      1.69 o
   6   3  13       17.58       15.56      1.52 o
   7   3  13        1.68       -0.17      1.24 o
  -7   4  13        0.27        6.39      2.95 o
  -6   4  13        5.98        4.42      1.55 o
  -5   4  13       20.16       20.12      3.07 o
  -4   4  13        7.24        9.87      1.41 o
  -3   4  13       55.63       58.78      2.46 o
  -2   4  13      108.76      103.11      2.75 o
  -1   4  13       69.68       70.25      2.24 o
   0   4  13        4.57        2.44      0.83 o
   1   4  13        9.46        9.42      0.94 o
   2   4  13        3.08        1.24      0.71 o
   3   4  13        0.05        0.05      0.71 o
   4   4  13        0.62        0.09      0.83 o
   5   4  13       55.27       55.55      2.24 o
   6   4  13       21.39       19.52      1.89 o
   7   4  13        6.27        5.60      1.44 o
  -6   5  13       40.05       43.96      2.60 o
  -5   5  13       11.31        9.04      1.74 o
  -4   5  13        0.27        0.72      1.19 o
  -3   5  13       16.68       19.79      1.39 o
  -2   5  13        3.52        6.71      1.23 o
  -1   5  13       86.24       85.28      2.47 o
   0   5  13       36.55       33.59      1.59 o
   1   5  13       18.39       21.15      1.20 o
   2   5  13       44.92       42.91      1.89 o
   3   5  13       51.47       48.32      1.75 o
   4   5  13       37.71       35.91      1.67 o
   5   5  13        2.76        1.30      1.00 o
   6   5  13       10.99        9.47      1.50 o
   7   5  13        9.89        9.75      3.19 o
  -6   6  13       14.10       15.99      3.45 o
  -5   6  13       23.18       25.87      2.33 o
  -4   6  13       65.53       76.89      2.94 o
  -3   6  13       48.41       58.83      2.21 o
  -2   6  13       36.45       27.76      1.51 o
  -1   6  13        5.93        9.06      1.05 o
   0   6  13        4.11        4.41      0.91 o
   1   6  13        2.09        2.81      0.76 o
   2   6  13       12.80       11.01      0.99 o
   3   6  13       15.45       17.27      1.15 o
   4   6  13        9.51       10.45      1.06 o
   5   6  13        2.13        4.43      1.05 o
   6   6  13       23.16       25.46      1.89 o
   7   6  13       11.03       10.71      2.48 o
  -5   7  13        0.91        0.05      1.39 o
  -4   7  13        2.87        4.55      1.19 o
  -3   7  13        4.67        6.83      1.22 o
  -2   7  13      177.41      184.09      3.90 o
  -1   7  13       95.85      101.16      2.67 o
   0   7  13       37.88       34.72      1.79 o
   1   7  13        7.91        6.68      0.89 o
   2   7  13       10.66        9.70      0.94 o
   3   7  13        1.22        0.81      0.73 o
   4   7  13        6.97        7.29      1.06 o
   5   7  13        6.27        5.78      1.17 o
   6   7  13        2.33        2.60      1.41 o
   7   7  13        4.29        3.43      2.52 o
  -5   8  13        3.95        4.43      1.67 o
  -4   8  13        8.04        5.07      1.17 o
  -3   8  13        0.01       -0.90      0.90 o
  -2   8  13        5.10        5.58      1.16 o
  -1   8  13        2.29        0.95      1.15 o
   0   8  13       25.83       28.72      2.84 o
   1   8  13       26.76       30.32      1.55 o
   2   8  13       59.54       57.81      2.25 o
   3   8  13       32.36       31.35      2.00 o
   4   8  13        7.38       10.27      1.16 o
   5   8  13        5.75        4.55      1.89 o
   6   8  13       13.06        9.23      1.72 o
  -5   9  13       13.97       17.17      3.19 o
  -4   9  13        1.25        0.87      1.58 o
  -3   9  13        4.20        4.65      1.08 o
  -2   9  13       12.44       16.22      1.66 o
  -1   9  13        0.08        0.70      0.84 o
   0   9  13       14.70       15.82      1.18 o
   1   9  13        1.85        3.62      0.84 o
   2   9  13        4.06        3.56      0.83 o
   3   9  13        2.45        0.58      0.86 o
   4   9  13        7.47        5.45      1.07 o
   5   9  13        7.08        9.39      1.22 o
   6   9  13        0.12        1.17      1.04 o
  -4  10  13        7.57        9.10      1.68 o
  -3  10  13        8.02        6.99      1.39 o
  -2  10  13        6.66        8.01      1.34 o
  -1  10  13        1.72        1.67      1.00 o
   0  10  13       18.07       26.98      1.94 o
   1  10  13       10.79       13.97      1.51 o
   2  10  13        0.87        0.84      1.28 o
   3  10  13        6.32        6.63      1.29 o
   4  10  13        0.88        2.46      1.16 o
   5  10  13        7.15        6.74      1.40 o
   6  10  13        0.08        1.57      1.37 o
  -3  11  13       10.84        4.35      2.36 o
  -2  11  13        3.83        2.99      1.84 o
  -1  11  13        6.50        8.82      2.24 o
   0  11  13        8.74       11.86      2.48 o
   1  11  13        4.27       -0.48      1.68 o
   2  11  13        2.85        3.67      1.76 o
   3  11  13        1.98        4.23      1.88 o
   4  11  13        4.36       11.66      2.52 o
   5  11  13        2.13        2.56      1.88 o
  -1  12  13       14.12       18.77      2.87 o
   0  12  13        3.25        4.87      2.08 o
   1  12  13        0.39       -0.44      1.56 o
   2  12  13        0.50       -1.32      1.32 o
   3  12  13        0.10       -0.72      1.48 o
   4  12  13        0.65        1.60      1.76 o
  -2  -8  14       11.01        9.78      2.79 o
  -1  -8  14        1.09        0.24      2.32 o
   0  -8  14        2.26        1.56      2.48 o
  -4  -7  14        8.05        6.55      2.99 o
  -3  -7  14       29.07       34.74      3.95 o
  -2  -7  14        1.07        0.28      2.32 o
  -1  -7  14        2.99        2.60      2.56 o
   0  -7  14        1.11       -0.48      2.28 o
   1  -7  14        0.00        0.00      2.28 o
  -5  -6  14        9.20       15.53      3.75 o
  -4  -6  14        1.00        1.24      2.48 o
  -3  -6  14       45.85       51.27      4.75 o
  -2  -6  14       47.20       58.61      4.79 o
  -1  -6  14       72.59       82.37      5.47 o
   0  -6  14        5.98        3.19      2.36 o
   1  -6  14        0.03       -0.88      1.92 o
   2  -6  14       16.25       16.57      3.11 o
  -5  -5  14        1.37        1.90      1.83 o
  -4  -5  14        0.68        0.51      1.33 o
  -3  -5  14        4.46        4.98      1.36 o
  -2  -5  14        7.42        8.83      1.81 o
  -1  -5  14        1.35       -1.73      2.34 o
   0  -5  14       33.68       35.89      2.72 o
   1  -5  14      181.13      222.89      6.80 o
   2  -5  14       39.81       41.92      2.95 o
   3  -5  14        1.66        1.30      1.69 o
  -6  -4  14        5.21        4.08      3.43 o
  -5  -4  14        1.71        2.36      1.46 o
  -4  -4  14       19.03       28.01      1.89 o
  -3  -4  14       16.98       17.12      1.52 o
  -2  -4  14       10.72        8.55      1.40 o
  -1  -4  14        5.87        4.65      1.28 o
   0  -4  14        5.52        5.81      1.30 o
   1  -4  14        3.85        4.23      1.28 o
   2  -4  14       18.82       18.35      2.61 o
   3  -4  14      102.22      118.75      3.96 o
   4  -4  14       34.48       38.48      2.46 o
   5  -4  14        1.16        3.91      2.76 o
  -6  -3  14        5.88        5.99      1.70 o
  -5  -3  14        0.01        0.14      1.53 o
  -4  -3  14        0.05        0.73      1.48 o
  -3  -3  14        3.16        3.16      1.11 o
  -2  -3  14        2.73        2.96      1.89 o
  -1  -3  14        1.37        2.24      1.09 o
   0  -3  14       77.69       81.05      3.02 o
   1  -3  14       29.94       30.82      1.98 o
   2  -3  14        0.19        0.14      1.10 o
   3  -3  14       17.97       14.40      1.62 o
   4  -3  14       19.36       15.11      1.84 o
   5  -3  14       15.51       14.58      3.73 o
  -6  -2  14        0.48        0.70      1.66 o
  -5  -2  14       11.42       17.62      2.24 o
  -4  -2  14       66.59       75.00      3.19 o
  -3  -2  14        1.23       -0.33      1.04 o
  -2  -2  14       43.87       47.59      2.50 o
  -1  -2  14        9.11       13.58      1.54 o
   0  -2  14        3.99        1.54      1.14 o
   1  -2  14        0.47       -0.32      1.00 o
   2  -2  14       44.72       49.76      2.56 o
   3  -2  14       72.60       72.84      3.08 o
   4  -2  14        8.71        9.86      1.52 o
   5  -2  14        9.01        6.54      1.49 o
   6  -2  14        8.81        3.47      2.87 o
  -6  -1  14        0.03        3.23      1.76 o
  -5  -1  14        8.78       13.22      2.32 o
  -4  -1  14        8.44        9.46      1.52 o
  -3  -1  14       46.86       56.70      2.68 o
  -2  -1  14       91.35       97.67      2.93 o
  -1  -1  14       28.42       28.60      1.59 o
   0  -1  14        1.23        2.79      0.92 o
   1  -1  14        1.29        2.18      0.92 o
   2  -1  14        5.12        2.59      1.02 o
   3  -1  14        0.81        1.77      0.96 o
   4  -1  14        2.11        0.80      1.01 o
   5  -1  14       11.04       10.69      1.63 o
   6  -1  14        6.16        7.14      2.07 o
  -6   0  14        0.02        1.31      1.92 o
  -5   0  14        3.53        4.99      1.48 o
  -4   0  14       18.59       22.49      3.27 o
  -3   0  14       11.62       14.19      1.60 o
  -2   0  14        5.34        5.39      1.30 o
  -1   0  14       34.88       34.95      1.74 o
   0   0  14      123.61      124.93      3.13 o
   1   0  14       71.86       77.43      2.49 o
   2   0  14       43.81       43.72      1.98 o
   3   0  14       26.35       25.32      2.07 o
   4   0  14        9.82        6.90      1.21 o
   5   0  14        1.13       -0.12      1.29 o
   6   0  14        0.44       -0.97      1.35 o
  -6   1  14        1.08        0.98      1.62 o
  -5   1  14       13.62       15.57      1.80 o
  -4   1  14       21.12       21.54      1.91 o
  -3   1  14        5.15        4.10      1.33 o
  -2   1  14       68.03       71.16      4.56 o
  -1   1  14       31.76       28.78      1.89 o
   0   1  14        6.41        6.67      1.03 o
   1   1  14        1.96        1.23      0.86 o
   2   1  14       41.40       45.00      2.20 o
   3   1  14       32.47       37.75      1.88 o
   4   1  14       32.97       31.41      2.74 o
   5   1  14       21.66       26.99      1.79 o
   6   1  14       32.49       34.80      2.41 o
  -6   2  14        0.03       -1.84      2.34 o
  -5   2  14        5.78        3.22      1.41 o
  -4   2  14        0.00       -0.33      1.13 o
  -3   2  14        0.73        0.06      1.08 o
  -2   2  14       17.47       16.93      1.71 o
  -1   2  14        9.30        9.43      1.35 o
   0   2  14        0.02        0.50      0.84 o
   1   2  14        0.22        0.71      0.81 o
   2   2  14        0.65        1.01      0.82 o
   3   2  14        0.58        1.89      0.98 o
   4   2  14        0.65       -0.53      0.96 o
   5   2  14        2.36        2.55      1.14 o
   6   2  14       28.91       29.44      3.94 o
  -6   3  14        3.76        1.47      2.26 o
  -5   3  14       14.20       12.56      1.69 o
  -4   3  14        3.86        2.43      1.49 o
  -3   3  14       41.60       41.92      2.27 o
  -2   3  14       35.94       33.95      2.69 o
  -1   3  14       18.92       22.17      1.66 o
   0   3  14        1.09        1.21      1.08 o
   1   3  14       31.00       26.12      1.50 o
   2   3  14       39.88       40.51      1.87 o
   3   3  14       11.83       13.88      1.45 o
   4   3  14        0.42        0.85      0.92 o
   5   3  14        3.19        2.39      1.10 o
   6   3  14        1.01        1.58      1.36 o
   7   3  14        1.36        0.96      2.36 o
  -5   4  14        4.68        5.73      1.75 o
  -4   4  14       13.24       12.15      1.62 o
  -3   4  14        5.95        5.64      1.82 o
  -2   4  14        3.18        3.76      1.15 o
  -1   4  14        1.20        0.77      0.98 o
   0   4  14       23.14       20.85      1.38 o
   1   4  14       36.53       32.16      1.62 o
   2   4  14       19.68       18.38      1.54 o
   3   4  14        0.10       -0.80      0.83 o
   4   4  14       16.74       15.28      1.51 o
   5   4  14       37.17       38.35      2.46 o
   6   4  14        0.68       -0.32      1.24 o
   7   4  14        0.39        0.52      2.36 o
  -5   5  14       22.32       31.48      2.72 o
  -4   5  14       19.72       21.88      1.85 o
  -3   5  14        2.34        0.91      1.10 o
  -2   5  14        0.02       -0.57      0.98 o
  -1   5  14       19.02       16.84      1.33 o
   0   5  14       18.07       19.08      1.24 o
   1   5  14       17.53       16.75      1.18 o
   2   5  14        5.15        3.15      0.84 o
   3   5  14        8.59        8.19      1.76 o
   4   5  14        7.20        9.90      1.29 o
   5   5  14        1.30        1.93      1.21 o
   6   5  14        0.04       -1.22      1.22 o
   7   5  14        2.05       -0.96      2.36 o
  -5   6  14        1.77        2.04      1.69 o
  -4   6  14        2.02        2.62      1.26 o
  -3   6  14       70.12       70.07      2.86 o
  -2   6  14       36.42       44.94      2.01 o
  -1   6  14       11.24       11.17      1.18 o
   0   6  14       12.79       11.73      1.08 o
   1   6  14        1.15       -0.36      0.70 o
   2   6  14        6.97        7.94      0.98 o
   3   6  14        7.68        7.49      0.98 o
   4   6  14        0.76        1.25      0.93 o
   5   6  14        6.52        7.71      1.37 o
   6   6  14        0.00       -0.13      1.25 o
  -5   7  14        4.03       -0.56      2.40 o
  -4   7  14        9.02        9.53      1.76 o
  -3   7  14        1.08        0.33      1.04 o
  -2   7  14        4.20        5.93      1.23 o
  -1   7  14        0.18       -0.55      0.95 o
   0   7  14        1.98        2.68      0.84 o
   1   7  14       42.48       44.13      1.81 o
   2   7  14       30.78       29.76      1.42 o
   3   7  14        0.25       -0.73      0.75 o
   4   7  14        1.66        0.80      1.00 o
   5   7  14        0.23       -0.46      1.23 o
   6   7  14        2.41        0.73      2.79 o
  -4   8  14       20.37       22.61      2.20 o
  -3   8  14       58.42       58.58      2.96 o
  -2   8  14       21.01       23.11      1.65 o
  -1   8  14        5.09        5.36      1.44 o
   0   8  14        4.01        7.22      1.05 o
   1   8  14        6.36       10.26      1.15 o
   2   8  14        5.21        3.77      1.00 o
   3   8  14        8.44        9.41      2.00 o
   4   8  14        2.92        1.86      1.07 o
   5   8  14        0.04       -1.26      1.26 o
   6   8  14        0.38        0.44      2.20 o
  -4   9  14        0.05       -1.51      1.51 o
  -3   9  14        1.87        1.52      1.16 o
  -2   9  14        8.86        7.53      1.52 o
  -1   9  14       35.88       42.45      2.13 o
   0   9  14       67.93       76.70      2.65 o
   1   9  14       50.33       54.96      2.33 o
   2   9  14        0.16       -1.02      1.02 o
   3   9  14        4.21        2.97      1.07 o
   4   9  14        5.84        5.18      1.75 o
   5   9  14        0.46        1.28      1.06 o
   6   9  14        1.92        0.16      2.16 o
  -3  10  14        3.09        5.24      1.72 o
  -2  10  14        9.33        5.72      1.38 o
  -1  10  14        0.38        0.71      1.03 o
   0  10  14        2.15        2.31      1.16 o
   1  10  14        9.97       11.62      3.41 o
   2  10  14       33.38       39.51      5.73 o
   3  10  14       25.04       32.21      4.83 o
   4  10  14        2.71        2.53      1.32 o
   5  10  14        0.81        0.16      1.33 o
  -2  11  14        2.20        3.31      2.20 o
  -1  11  14        1.16        2.04      1.92 o
   0  11  14        0.91        2.87      2.04 o
   1  11  14        0.11        4.91      2.08 o
   2  11  14        2.10        1.76      1.80 o
   3  11  14        0.45       -1.48      1.48 o
   4  11  14        4.64        3.35      1.96 o
   1  12  14        0.10        0.08      1.84 o
  -1  -6  15        1.04       -1.60      2.24 o
   0  -6  15        1.46        4.15      2.56 o
  -3  -5  15       12.34       15.81      4.47 o
  -2  -5  15        3.33        2.25      2.60 o
  -1  -5  15        0.17        0.32      2.24 o
   0  -5  15        9.18       12.89      3.47 o
   1  -5  15       13.97       10.90      2.10 o
   2  -5  15        0.17        0.04      2.28 o
  -5  -4  15       10.94        8.72      3.83 o
  -4  -4  15       11.06       15.03      1.69 o
  -3  -4  15       14.40       20.25      2.03 o
  -2  -4  15        0.04        1.61      1.55 o
  -1  -4  15       45.43       50.72      2.88 o
   0  -4  15       35.42       37.01      2.30 o
   1  -4  15        3.69        6.33      1.57 o
   2  -4  15        5.95        6.83      1.59 o
   3  -4  15       18.88       22.72      3.47 o
   4  -4  15        0.53        2.28      2.79 o
  -5  -3  15       12.18        7.11      3.40 o
  -4  -3  15        5.50        4.76      1.39 o
  -3  -3  15        0.53        0.02      1.24 o
  -2  -3  15        3.61        5.27      1.41 o
  -1  -3  15       30.65       33.57      2.20 o
   0  -3  15        0.38        1.35      1.16 o
   1  -3  15       16.90       18.26      1.79 o
   2  -3  15       31.59       31.75      3.65 o
   3  -3  15       33.83       52.32      4.75 o
   4  -3  15        0.43        3.59      1.88 o
  -5  -2  15       45.79       63.00      5.67 o
  -4  -2  15       21.66       20.35      1.79 o
  -3  -2  15       15.27       13.32      2.14 o
  -2  -2  15        6.98       10.06      1.56 o
  -1  -2  15        4.20        3.23      1.18 o
   0  -2  15        2.43        3.77      1.30 o
   1  -2  15       39.24       40.90      3.40 o
   2  -2  15        5.66        6.57      1.73 o
   3  -2  15        1.77        2.50      1.30 o
   4  -2  15       13.02        9.94      1.71 o
   5  -2  15       35.09       52.15      4.87 o
  -5  -1  15        0.15        0.45      2.30 o
  -4  -1  15        5.31        4.84      1.49 o
  -3  -1  15        6.92        6.62      1.54 o
  -2  -1  15        1.41       -1.12      1.18 o
  -1  -1  15       37.26       41.85      2.34 o
   0  -1  15       10.76       16.26      1.70 o
   1  -1  15        0.54       -0.13      1.12 o
   2  -1  15        9.37       10.51      1.95 o
   3  -1  15        1.13        0.53      1.20 o
   4  -1  15        3.30        1.47      1.34 o
   5  -1  15        2.51        1.20      1.76 o
  -5   0  15       90.62      108.29      4.06 o
  -4   0  15        2.83        1.34      1.38 o
  -3   0  15        0.04       -1.16      1.16 o
  -2   0  15       30.07       28.77      2.99 o
  -1   0  15        1.35        0.42      0.94 o
   0   0  15       43.82       49.38      2.07 o
   1   0  15        0.41        0.10      0.91 o
   2   0  15       10.04       12.79      1.35 o
   3   0  15        0.01       -0.09      0.94 o
   4   0  15       17.71       20.06      1.64 o
   5   0  15       19.46       20.82      2.10 o
  -5   1  15        8.70        8.85      1.73 o
  -4   1  15       62.69       75.93      3.30 o
  -3   1  15       75.70       73.00      3.92 o
  -2   1  15       42.34       42.20      2.35 o
  -1   1  15       38.08       46.88      2.11 o
   0   1  15       50.58       59.10      2.31 o
   1   1  15        5.54        4.09      1.10 o
   2   1  15       37.55       41.00      1.98 o
   3   1  15        8.98       11.53      1.35 o
   4   1  15        2.09        0.67      1.06 o
   5   1  15        5.11        4.23      1.69 o
  -5   2  15        0.36       -0.48      1.24 o
  -4   2  15        0.36       -0.04      1.26 o
  -3   2  15        0.00       -0.23      1.14 o
  -2   2  15        9.73        8.73      1.99 o
  -1   2  15       12.62       11.74      1.54 o
   0   2  15       23.60       21.92      1.54 o
   1   2  15       91.80       95.56      2.85 o
   2   2  15       68.50       75.86      2.81 o
   3   2  15       17.95       19.91      1.58 o
   4   2  15        0.01       -0.19      0.99 o
   5   2  15        5.85        5.23      1.92 o
  -5   3  15       17.19       17.34      1.86 o
  -4   3  15       11.47       11.54      2.29 o
  -3   3  15       17.83       18.78      1.83 o
  -2   3  15       17.56       20.74      1.82 o
  -1   3  15        2.91        3.60      1.22 o
   0   3  15       21.38       21.87      1.50 o
   1   3  15        2.65        2.57      0.98 o
   2   3  15        0.81        0.45      0.90 o
   3   3  15       36.30       37.26      2.06 o
   4   3  15       56.78       60.62      2.48 o
   5   3  15       46.86       54.83      2.83 o
   6   3  15        2.29        1.56      2.64 o
  -5   4  15       45.98       46.61      3.27 o
  -4   4  15       19.56       22.37      2.00 o
  -3   4  15        7.89        5.00      1.39 o
  -2   4  15       24.80       25.21      1.88 o
  -1   4  15       39.31       41.28      2.23 o
   0   4  15       56.32       62.90      2.35 o
   1   4  15        2.30        1.86      1.30 o
   2   4  15       17.05       20.45      1.53 o
   3   4  15        4.04        3.53      1.06 o
   4   4  15        6.20        3.29      1.14 o
   5   4  15       18.04       21.60      1.99 o
   6   4  15        2.26        1.48      2.72 o
  -4   5  15       12.11       13.96      1.78 o
  -3   5  15       49.93       56.40      2.74 o
  -2   5  15        4.06        2.59      1.21 o
  -1   5  15        5.09        5.72      1.25 o
   0   5  15        2.86        0.96      0.88 o
   1   5  15        6.73        7.14      1.11 o
   2   5  15       27.79       30.19      1.95 o
   3   5  15       23.78       21.76      1.58 o
   4   5  15       21.23       22.33      1.87 o
   5   5  15        1.56        1.77      1.38 o
   6   5  15        0.00        0.84      2.52 o
  -4   6  15       16.24       14.75      1.82 o
  -3   6  15       35.53       44.70      2.72 o
  -2   6  15       62.80       66.33      2.84 o
  -1   6  15       35.49       41.56      2.25 o
   0   6  15        0.00        0.15      0.91 o
   1   6  15       16.18       15.66      1.36 o
   2   6  15        1.31        1.66      0.97 o
   3   6  15        0.06        1.70      1.09 o
   4   6  15       15.55       21.11      1.83 o
   5   6  15        4.68        5.41      1.50 o
  -4   7  15        0.31       -0.28      2.24 o
  -3   7  15        0.16        2.06      1.45 o
  -2   7  15        5.59        4.69      1.50 o
  -1   7  15       40.22       46.89      2.39 o
   0   7  15       56.72       55.37      2.80 o
   1   7  15       22.83       22.01      1.75 o
   2   7  15        5.48        3.97      1.19 o
   3   7  15        2.40        0.38      1.25 o
   4   7  15        1.29        0.43      1.37 o
   5   7  15        2.18        4.17      2.10 o
  -3   8  15        7.54        9.00      1.79 o
  -2   8  15        1.21        1.88      1.09 o
  -1   8  15       12.92       17.07      1.79 o
   0   8  15        7.19        8.45      1.31 o
   1   8  15        6.53        5.81      1.21 o
   2   8  15       18.21       21.74      2.78 o
   3   8  15       28.85       33.18      2.56 o
   4   8  15       14.69       15.42      2.68 o
   5   8  15        2.35        1.32      2.36 o
  -3   9  15       22.10       23.78      2.29 o
  -2   9  15        3.36        8.64      1.50 o
  -1   9  15       15.14       18.16      1.54 o
   0   9  15        3.22        3.75      1.10 o
   1   9  15        2.58        3.99      1.10 o
   2   9  15        2.43        5.41      1.15 o
   3   9  15        0.49       -0.15      1.01 o
   4   9  15        0.03       -1.08      1.08 o
   5   9  15        4.27        3.59      2.36 o
  -2  10  15        1.72        2.36      1.47 o
  -1  10  15        0.10        0.52      1.21 o
   0  10  15        0.01        2.88      1.28 o
   1  10  15       14.45       19.18      1.89 o
   2  10  15       15.54       22.47      2.38 o
   3  10  15        8.17        9.88      1.96 o
   4  10  15        0.15       -0.73      1.30 o
   0  11  15        2.62        0.96      2.24 o
   1  11  15        5.49        9.46      2.68 o
   2  11  15        1.56        2.48      2.08 o
  -3  -4  16       28.10       28.11      4.15 o
  -2  -4  16        2.10        2.52      2.24 o
  -1  -4  16        3.26        2.40      2.36 o
   0  -4  16        0.16        0.60      1.61 o
   1  -4  16        6.42        2.28      2.28 o
   2  -4  16        2.76        2.64      2.68 o
  -4  -3  16        4.16        5.90      2.05 o
  -3  -3  16       14.75       20.33      4.07 o
  -2  -3  16       18.63       24.85      2.11 o
  -1  -3  16        0.50       -1.15      1.18 o
   0  -3  16        2.42        0.61      1.30 o
   1  -3  16        8.62       11.35      1.75 o
   2  -3  16       25.98       27.41      4.13 o
   3  -3  16       22.77       18.77      2.41 o
  -4  -2  16       12.49       14.24      2.45 o
  -3  -2  16        0.03       -0.34      1.27 o
  -2  -2  16        0.31       -1.12      1.12 o
  -1  -2  16       18.32       14.59      1.73 o
   0  -2  16       14.66       18.68      2.17 o
   1  -2  16        8.14        6.39      1.58 o
   2  -2  16        0.01        0.23      1.27 o
   3  -2  16       14.19       17.78      2.40 o
   4  -2  16       24.93       27.35      3.87 o
  -4  -1  16        5.79        5.27      2.05 o
  -3  -1  16       10.50       13.26      1.79 o
  -2  -1  16        7.00        4.37      1.71 o
  -1  -1  16        3.39        2.54      1.24 o
   0  -1  16       14.39       14.71      1.78 o
   1  -1  16       49.19       52.62      2.73 o
   2  -1  16       13.97       10.99      1.68 o
   3  -1  16       11.14       14.24      1.84 o
   4  -1  16        3.61        8.06      2.01 o
  -4   0  16        4.78       -0.64      1.50 o
  -3   0  16        3.68        3.29      1.48 o
  -2   0  16        6.14        6.40      1.54 o
  -1   0  16        2.97        4.16      1.13 o
   0   0  16        8.26        7.98      1.27 o
   1   0  16       13.43       16.08      1.81 o
   2   0  16       48.23       59.73      2.86 o
   3   0  16       57.74       70.53      4.64 o
   4   0  16       11.78       10.23      2.99 o
  -4   1  16       28.84       40.30      2.99 o
  -3   1  16       38.38       45.61      2.67 o
  -2   1  16        0.25       -1.18      1.18 o
  -1   1  16        0.61        2.73      1.08 o
   0   1  16        0.92        0.23      0.97 o
   1   1  16        0.76        1.98      1.01 o
   2   1  16        1.88        1.85      1.09 o
   3   1  16       10.92        9.62      1.33 o
   4   1  16       15.27       21.35      2.04 o
  -4   2  16       20.87       23.17      2.50 o
  -3   2  16       25.29       28.90      2.19 o
  -2   2  16       28.08       35.02      2.34 o
  -1   2  16       71.72       78.38      2.74 o
   0   2  16        0.13       -0.93      0.93 o
   1   2  16        6.69        5.94      1.23 o
   2   2  16       31.07       34.34      1.92 o
   3   2  16        0.17        0.25      0.93 o
   4   2  16        1.24        1.27      1.31 o
  -4   3  16        7.62        2.89      1.46 o
  -3   3  16        6.92        6.66      1.52 o
  -2   3  16       54.81       62.21      2.95 o
  -1   3  16       47.90       54.75      2.81 o
   0   3  16        1.15        1.01      1.06 o
   1   3  16       28.78       26.79      1.76 o
   2   3  16        0.21       -0.96      0.96 o
   3   3  16        9.41        9.74      1.36 o
   4   3  16       36.79       40.13      2.47 o
   5   3  16       17.18       16.01      3.51 o
  -4   4  16        5.02        7.47      2.91 o
  -3   4  16       13.26       12.48      1.72 o
  -2   4  16       24.91       24.36      2.00 o
  -1   4  16        0.31       -0.70      0.89 o
   0   4  16       22.12       22.70      1.63 o
   1   4  16        9.91        9.66      1.30 o
   2   4  16        1.99        0.27      0.99 o
   3   4  16        1.45        0.72      1.26 o
   4   4  16        3.29        2.62      1.81 o
   5   4  16       13.58       16.61      3.63 o
  -4   5  16        5.97        4.67      2.60 o
  -3   5  16        0.00       -0.45      1.33 o
  -2   5  16        1.90        0.46      1.40 o
  -1   5  16        4.23        2.21      2.03 o
   0   5  16       14.19        9.85      1.59 o
   1   5  16       12.85       14.33      1.75 o
   2   5  16        4.25        5.36      1.32 o
   3   5  16        0.01       -0.24      1.20 o
   4   5  16        0.39        0.38      1.33 o
   5   5  16        0.11        0.96      2.56 o
  -3   6  16       21.40       29.06      2.23 o
  -2   6  16       13.13       13.70      1.86 o
  -1   6  16        1.74        0.14      1.16 o
   0   6  16        0.01        0.17      1.12 o
   1   6  16        0.34       -0.59      1.03 o
   2   6  16        0.33       -0.46      1.12 o
   3   6  16        1.76        2.22      1.34 o
   4   6  16       32.24       34.80      5.63 o
  -2   7  16        0.00        2.12      2.28 o
  -1   7  16       15.84       19.37      2.20 o
   0   7  16        0.22        0.54      1.44 o
   1   7  16        1.87        2.67      1.54 o
   2   7  16        0.26       -0.18      2.12 o
   3   7  16        5.45        3.53      1.67 o
   4   7  16        0.01        1.72      2.36 o
  -2   8  16       11.79       17.17      3.11 o
  -1   8  16        3.91        3.70      1.96 o
   0   8  16        2.20        2.43      1.49 o
   1   8  16        7.12       10.42      1.94 o
   2   8  16        1.22        2.08      2.02 o
   3   8  16       12.06        9.07      1.85 o
  -1   9  16        1.57        2.55      1.57 o
   0   9  16        8.34        9.13      1.48 o
   1   9  16       22.76       26.25      1.94 o
   2   9  16       21.16       26.99      2.34 o
   3   9  16        1.29        0.72      2.28 o
  -2  -3  17        1.11        1.80      2.64 o
  -1  -3  17       12.50       17.25      2.54 o
   0  -3  17        9.62       13.72      4.77 o
   1  -3  17        2.46        4.15      2.76 o
  -2  -2  17        4.81        4.58      1.90 o
  -1  -2  17        8.74       10.95      2.24 o
   0  -2  17        0.03        1.49      1.74 o
   1  -2  17       15.72       15.52      2.43 o
   2  -2  17       11.38       13.93      3.27 o
  -3  -1  17        0.09       -0.92      2.16 o
  -2  -1  17        0.90       -0.93      1.82 o
  -1  -1  17       11.26       14.45      1.88 o
   0  -1  17       18.83       26.36      2.21 o
   1  -1  17        4.41        6.97      2.02 o
   2  -1  17        0.26        0.49      1.64 o
  -3   0  17        1.27       -1.88      2.48 o
  -2   0  17        0.14       -1.25      1.25 o
  -1   0  17        0.45        1.92      1.30 o
   0   0  17        0.73       -1.17      1.53 o
   1   0  17        9.49       10.17      1.66 o
   2   0  17        7.38        8.08      2.20 o
  -3   1  17        4.58        3.23      2.48 o
  -2   1  17       13.21       12.65      2.82 o
  -1   1  17       12.62       14.69      1.57 o
   0   1  17        6.86        9.30      1.36 o
   1   1  17        0.13        0.72      1.07 o
   2   1  17        0.45       -0.03      1.39 o
  -3   2  17        9.21       10.94      3.43 o
  -2   2  17        4.99        2.34      1.48 o
  -1   2  17        0.00       -1.01      1.01 o
   0   2  17        1.12       -0.47      0.94 o
   1   2  17        8.37       13.82      1.49 o
   2   2  17        6.73        8.35      1.63 o
   3   2  17        5.62        7.59      2.95 o
  -3   3  17        7.57       12.62      3.35 o
  -2   3  17       42.75       50.85      2.80 o
  -1   3  17       25.82       27.52      2.22 o
   0   3  17        1.40        1.90      1.32 o
   1   3  17        3.87        5.29      1.54 o
   2   3  17        1.32        1.28      1.94 o
   3   3  17        0.39        1.56      2.32 o
  -3   4  17        2.74        1.48      2.56 o
  -2   4  17        0.19        2.24      1.38 o
  -1   4  17        0.97       -0.40      1.26 o
   0   4  17       71.67       87.82      3.53 o
   1   4  17       56.66       63.49      3.09 o
   2   4  17        0.44       -1.28      1.28 o
   3   4  17        0.35        0.84      2.36 o
   4   4  17        6.19        4.87      2.60 o
  -3   5  17        5.60        6.15      2.95 o
  -2   5  17        1.65        1.64      2.40 o
  -1   5  17        0.38       -1.14      1.14 o
   0   5  17       11.15       14.58      1.79 o
   1   5  17        7.40       10.49      1.67 o
   2   5  17       29.26       34.14      2.36 o
   3   5  17       49.47       53.18      5.03 o
   4   5  17        8.09        3.59      2.99 o
  -1   6  17       18.65       18.92      2.47 o
   0   6  17       11.74       10.11      1.77 o
   1   6  17        2.53        1.57      1.42 o
   2   6  17       19.37       16.47      3.41 o
   3   6  17        3.56        5.71      2.76 o
   0   7  17       14.25       10.50      3.11 o
   1   7  17       14.07       13.82      3.19 o
   0   3  18        0.71       -2.24      2.24 o
  -1   4  18        0.06       -0.40      2.32 o
   0   4  18        7.49        6.35      2.91 o
   1   4  18        2.35        4.35      2.76 o
  -1   5  18        0.02       -1.88      2.16 o
   0   5  18        1.52        1.88      2.64 o
   1   5  18        0.06        5.71      3.03 o
   2   5  18        6.68        6.35      2.99 o
 
